# Supplementary material for: Time-course transcriptome analyses of spleen in rainbow trout (Oncorhynchus mykiss) post-Flavobacterium psychrophilum infection
Source: Front Immunol. 2022 Aug 9;13:965099. doi: 10.3389/fimmu.2022.965099 (PMC9396386; doi:10.3389/fimmu.2022.965099)
Supplement: Supplementary file 4 [file Table_1.xlsx]

## Sheet: Sheet1
Annotated databases	New Gene Number
COG	542
GO	3702
KEGG	2079
KOG	2057
Pfam	2264
Swiss-Prot	1640
eggNOG	4566
Nr	6393
All	6459
