# Supplementary material for: Time-course transcriptome analyses of spleen in rainbow trout (Oncorhynchus mykiss) post-Flavobacterium psychrophilum infection
Source: Front Immunol. 2022 Aug 9;13:965099. doi: 10.3389/fimmu.2022.965099 (PMC9396386; doi:10.3389/fimmu.2022.965099)
Supplement: Supplementary file 5 [file Table_2.xlsx]

## Sheet: 表达量总表
#ID	gene_name	immune process	immune gene category	CKvsD3DESeq_FDR	CKvsD3DESeq_log2FC	CKvsD7DESeq_FDR	CKvsD7DESeq_log2FC	Pfam_annotation	Swiss_Prot_annotation	NR_annotation	GO_second_level_annotation	KEGG_pathway_annotation
gene19893	LOC110535841	acute phase response	fibrinogen	0.776676	-0.560937	--	--	Fibrinogen beta and gamma chains, C-terminal globular domain	Fibrinogen C domain-containing protein 1-A OS=Xenopus laevis OX=8355 GN=fibcd1-a PE=2 SV=1	angiopoietin-related protein 1-like [Oncorhynchus mykiss]	biological process: developmental process (GO:0032502);; biological process: single-organism process (GO:0044699)	--
gene21243	LOC110537313	acute phase response	fibrinogen	0.0406521	-3.1009	--	--	Fibrinogen beta and gamma chains, C-terminal globular domain	Fibrinogen C domain-containing protein 1-A OS=Xenopus laevis OX=8355 GN=fibcd1-a PE=2 SV=1	angiopoietin-1-like [Oncorhynchus mykiss]	--	--
gene51844	LOC110515925	acute phase response	macroglobulin	0.234721	3.68135	0.120352	2.90602	Alpha-2-macroglobulin RAP, N-terminal domain	--	alpha-2-macroglobulin receptor-associated protein-like [Oncorhynchus mykiss]	cellular component: cell (GO:0005623);; cellular component: organelle (GO:0043226);; cellular component: cell part (GO:0044464);; molecular function: binding (GO:0005488)	--
gene36623	LOC110499533	acute phase response	plasminogen	0.000281335	3.1872	1.32199e-05	2.68009	Trypsin;; Kringle domain;; EGF-like domain	Chymotrypsin B OS=Gadus morhua OX=8049 PE=1 SV=1	plasminogen-like [Oncorhynchus mykiss]	biological process: metabolic process (GO:0008152);; molecular function: catalytic activity (GO:0003824);; cellular component: extracellular region (GO:0005576);; biological process: biological regulation (GO:0065007);; biological process: multicellular organismal process (GO:0032501);; biological process: single-organism process (GO:0044699)	Neuroactive ligand-receptor interaction (ko04080)
gene9631	LOC110524753	acute phase response	fibrinogen	1.20008e-13	3.17696	2.40522e-10	2.5086	Fibrinogen alpha/beta chain family	Fibrinogen beta chain (Fragment) OS=Gallus gallus OX=9031 GN=FGB PE=1 SV=1	fibrinogen beta chain-like, partial [Oncorhynchus mykiss]	biological process: cellular process (GO:0009987);; biological process: single-organism process (GO:0044699);; biological process: response to stimulus (GO:0050896);; biological process: biological regulation (GO:0065007)	--
gene31772	c17h3orf67	acute phase response	macroglobulin	0.0165117	1.24157	0.000630997	1.50204	Alpha-2-macroglobulin family;; MG2 domain;; Seminal vesicle autoantigen (SVA)	Ovostatin OS=Gallus gallus OX=9031 PE=1 SV=3	alpha-2-macroglobulin-like, partial [Oncorhynchus mykiss]	--	--
gene43023	LOC110506113	acute phase response	plasminogen	0.630736	0.476509	0.171896	0.955021	Trypsin;; Kringle domain;; EGF-like domain	Urokinase-type plasminogen activator OS=Gallus gallus OX=9031 GN=PLAU PE=2 SV=1	tissue-type plasminogen activator-like [Oncorhynchus mykiss]	biological process: metabolic process (GO:0008152);; molecular function: catalytic activity (GO:0003824);; cellular component: extracellular region (GO:0005576)	--
Oncorhynchus_mykiss_newGene_4193	--	acute phase response	plasminogen	0.436067	0.498435	0.112907	0.810212	u-PAR/Ly-6 domain	--	urokinase plasminogen activator surface receptor-like [Oncorhynchus mykiss]	--	--
gene27588	LOC110489749	acute phase response	macroglobulin	0.0107424	1.45496	0.616135	0.762609	MG2 domain	Ovostatin OS=Gallus gallus OX=9031 PE=1 SV=3	alpha-2-macroglobulin-like, partial [Oncorhynchus mykiss]	biological process: biological regulation (GO:0065007);; molecular function: molecular function regulator (GO:0098772)	--
gene6318	LOC110521374	acute phase response	macroglobulin	0.605983	0.677082	0.49223	0.706882	A-macroglobulin complement component;; Farnesoic acid 0-methyl transferase;; Alpha-2-macroglobulin family;; Alpha-macro-globulin thiol-ester bond-forming region;; A-macroglobulin receptor;; Kazal-type serine protease inhibitor domain;; Alpha-2-macroglobulin family N-terminal region	Ovostatin OS=Gallus gallus OX=9031 PE=1 SV=3	C3 and PZP-like alpha-2-macroglobulin domain-containing protein 8 [Oncorhynchus mykiss]	--	--
gene11910	LOC110527250	acute phase response	plasminogen	0.0154836	1.20106	0.207557	0.701703	u-PAR/Ly-6 domain	--	urokinase plasminogen activator surface receptor-like [Oncorhynchus mykiss]	cellular component: membrane (GO:0016020);; cellular component: membrane part (GO:0044425)	--
gene1684	LOC110534975	acute phase response	fibrinogen	0.664029	-0.553236	0.421978	0.69021	Fibrinogen beta and gamma chains, C-terminal globular domain	Fibrinogen gamma chain OS=Petromyzon marinus OX=7757 GN=FGG PE=1 SV=1	fibrinogen-like protein 1 [Oncorhynchus mykiss]	--	--
gene10452	LOC110525691	acute phase response	macroglobulin	0.795432	0.332012	0.487145	0.668127	MG2 domain	Ovostatin OS=Gallus gallus OX=9031 PE=1 SV=3	alpha-2-macroglobulin-like, partial [Oncorhynchus mykiss]	--	--
gene30517	LOC110492670	acute phase response	fibrinogen	0.35567	0.594398	0.315335	0.604168	Fibrinogen beta and gamma chains, C-terminal globular domain	Fibrinogen C domain-containing protein 1 OS=Xenopus tropicalis OX=8364 GN=fibcd1 PE=2 SV=1	fibrinogen C domain-containing protein 1-like isoform X1 [Oncorhynchus mykiss]	cellular component: membrane (GO:0016020);; cellular component: membrane part (GO:0044425)	--
gene20311	LOC110536231	acute phase response	macroglobulin	0.328756	0.665536	0.4606	0.515477	Alpha-2-macroglobulin RAP, C-terminal domain	--	alpha-2-macroglobulin receptor-associated protein-like [Oncorhynchus mykiss]	--	--
gene46175	LOC110510019	acute phase response	fibrinogen	0.864564	0.206783	0.752574	0.512769	Fibrinogen beta and gamma chains, C-terminal globular domain	Fibrinogen C domain-containing protein 1 OS=Xenopus tropicalis OX=8364 GN=fibcd1 PE=2 SV=1	PREDICTED: fibrinogen C domain-containing protein 1-like [Salmo salar]	--	--
gene44456	LOC110507248	acute phase response	macroglobulin	0.349047	0.60992	0.450181	0.498263	Alpha-2-macroglobulin RAP, C-terminal domain	--	alpha-2-macroglobulin receptor-associated protein-like [Oncorhynchus mykiss]	--	--
Oncorhynchus_mykiss_newGene_35443	--	acute phase response	macroglobulin	0.279428	-1.00172	0.618357	0.441724	A-macroglobulin complement component;; Alpha-2-macroglobulin family;; A-macroglobulin receptor;; Alpha-2-macroglobulin family N-terminal region;; Alpha-macro-globulin thiol-ester bond-forming region;; Seminal vesicle autoantigen (SVA)	Ovostatin OS=Gallus gallus OX=9031 PE=1 SV=3	alpha-2-macroglobulin-like [Oncorhynchus mykiss]	biological process: biological regulation (GO:0065007);; molecular function: molecular function regulator (GO:0098772);; cellular component: extracellular region (GO:0005576);; cellular component: extracellular region part (GO:0044421)	--
gene43137	LOC110506752	acute phase response	plasminogen	0.335825	0.517807	0.47548	0.39411	Serpin (serine protease inhibitor)	Neuroserpin OS=Gallus gallus OX=9031 GN=SERPINI1 PE=1 SV=1	plasminogen activator inhibitor 1-like [Oncorhynchus mykiss]	biological process: biological regulation (GO:0065007);; molecular function: molecular function regulator (GO:0098772);; cellular component: extracellular region (GO:0005576);; cellular component: extracellular region part (GO:0044421)	p53 signaling pathway (ko04115);; AGE-RAGE signaling pathway in diabetic complications (ko04933)
gene33413	LOC110495881	acute phase response	fibrinogen	0.83394	0.230672	0.694095	0.38645	Fibrinogen beta and gamma chains, C-terminal globular domain	Fibrinogen C domain-containing protein 1-B OS=Xenopus laevis OX=8355 GN=fibcd1-b PE=2 SV=1	microfibril-associated glycoprotein 4-like [Oncorhynchus mykiss]	--	--
gene403	LOC110505853	acute phase response	fibrinogen	0.428986	0.444847	0.511638	0.374847	Fibrinogen beta and gamma chains, C-terminal globular domain	Fibrinogen-like protein 1-like protein OS=Gallus gallus OX=9031 PE=1 SV=2	fibrinogen-like protein 1-like protein [Oncorhynchus mykiss]	--	--
Oncorhynchus_mykiss_newGene_34339	--	acute phase response	plasminogen	0.434314	-1.66813	0.856343	0.344431	u-PAR/Ly-6 domain	--	urokinase plasminogen activator surface receptor-like isoform X1 [Oncorhynchus mykiss]	--	--
gene55420	LOC110519672	acute phase response	fibrinogen	0.986651	-0.100521	0.811621	0.266549	Fibrinogen beta and gamma chains, C-terminal globular domain	Fibrinogen alpha chain OS=Gallus gallus OX=9031 GN=FGA PE=1 SV=4	fibrinogen alpha chain-like [Oncorhynchus mykiss]	molecular function: binding (GO:0005488);; biological process: cellular process (GO:0009987);; biological process: metabolic process (GO:0008152);; biological process: response to stimulus (GO:0050896)	--
Oncorhynchus_mykiss_newGene_45635	--	acute phase response	macroglobulin	0.981905	-0.0968454	0.886983	0.247422	A-macroglobulin complement component;; Alpha-2-macroglobulin family;; Alpha-2-macroglobulin family N-terminal region;; A-macroglobulin receptor;; MG2 domain;; Alpha-macro-globulin thiol-ester bond-forming region;; Seminal vesicle autoantigen (SVA)	Ovostatin OS=Gallus gallus OX=9031 PE=1 SV=3	alpha-2-macroglobulin-like [Oncorhynchus mykiss]	biological process: biological regulation (GO:0065007);; molecular function: molecular function regulator (GO:0098772);; cellular component: extracellular region (GO:0005576);; cellular component: extracellular region part (GO:0044421)	--
gene22701	LOC110538567	acute phase response	fibrinogen	0.706033	-1.37831	0.953943	0.22223	Fibrinogen beta and gamma chains, C-terminal globular domain	Fibrinogen C domain-containing protein 1 OS=Xenopus tropicalis OX=8364 GN=fibcd1 PE=2 SV=1	angiopoietin-related protein 4-like [Oncorhynchus mykiss]	biological process: developmental process (GO:0032502);; biological process: single-organism process (GO:0044699);; cellular component: extracellular region (GO:0005576);; cellular component: extracellular region part (GO:0044421);; biological process: biological regulation (GO:0065007)	PPAR signaling pathway (ko03320)
Oncorhynchus_mykiss_newGene_42517	--	acute phase response	fibrinogen	6.4765e-06	4.45455	0.960726	0.138126	Fibrinogen beta and gamma chains, C-terminal globular domain	Fibrinogen C domain-containing protein 1-B OS=Xenopus laevis OX=8355 GN=fibcd1-b PE=2 SV=1	microfibril-associated glycoprotein 4-like [Oncorhynchus mykiss]	--	--
gene25793	LOC110488064	acute phase response	macroglobulin	0.370307	-0.772572	0.902517	0.125638	A-macroglobulin complement component;; Alpha-2-macroglobulin family N-terminal region;; Farnesoic acid 0-methyl transferase;; Alpha-2-macroglobulin family;; A-macroglobulin receptor;; Alpha-macro-globulin thiol-ester bond-forming region;; MG2 domain	Ovostatin OS=Gallus gallus OX=9031 PE=1 SV=3	C3 and PZP-like alpha-2-macroglobulin domain-containing protein 8 [Oncorhynchus mykiss]	biological process: biological regulation (GO:0065007);; molecular function: molecular function regulator (GO:0098772);; cellular component: extracellular region (GO:0005576);; cellular component: extracellular region part (GO:0044421)	--
Oncorhynchus_mykiss_newGene_52317	--	acute phase response	plasminogen	0.215337	0.629522	0.897617	0.10096	Trypsin	Urokinase-type plasminogen activator OS=Gallus gallus OX=9031 GN=PLAU PE=2 SV=1	urokinase-type plasminogen activator [Oncorhynchus kisutch]	molecular function: catalytic activity (GO:0003824);; biological process: metabolic process (GO:0008152)	--
gene955	LOC110524584	acute phase response	fibrinogen	0.579964	0.325942	0.926879	0.0590805	Fibrinogen alpha/beta chain family;; Fibrinogen beta and gamma chains, C-terminal globular domain	Fibrinogen beta chain (Fragment) OS=Gallus gallus OX=9031 GN=FGB PE=1 SV=1	fibrinogen beta chain [Oncorhynchus mykiss]	molecular function: binding (GO:0005488);; cellular component: extracellular region (GO:0005576);; cellular component: macromolecular complex (GO:0032991);; cellular component: extracellular region part (GO:0044421);; biological process: cellular process (GO:0009987);; biological process: biological regulation (GO:0065007);; biological process: single-organism process (GO:0044699);; biological pr…	--
gene13541	LOC110528584	acute phase response	macroglobulin	0.834179	0.142684	0.940689	0.0575778	Alpha-2-macroglobulin family;; Alpha-2-macroglobulin family N-terminal region	Ovostatin OS=Gallus gallus OX=9031 PE=1 SV=3	alpha-2-macroglobulin-like, partial [Oncorhynchus mykiss]	--	--
gene11711	LOC110526840	acute phase response	fibrinogen	0.169346	1.22168	0.998976	0.0497559	Fibrinogen beta and gamma chains, C-terminal globular domain	Fibrinogen C domain-containing protein 1 OS=Xenopus tropicalis OX=8364 GN=fibcd1 PE=2 SV=1	fibrinogen C domain-containing protein 1-like isoform X1 [Oncorhynchus mykiss]	--	--
Oncorhynchus_mykiss_newGene_32631	--	acute phase response	macroglobulin	0.194684	-1.21021	0.990436	0.0367744	A-macroglobulin complement component;; Alpha-2-macroglobulin family;; Alpha-2-macroglobulin family N-terminal region;; A-macroglobulin receptor;; MG2 domain;; Alpha-macro-globulin thiol-ester bond-forming region;; Seminal vesicle autoantigen (SVA)	Ovostatin OS=Gallus gallus OX=9031 PE=1 SV=3	alpha-2-macroglobulin-like isoform X1 [Oncorhynchus mykiss]	biological process: biological regulation (GO:0065007);; molecular function: molecular function regulator (GO:0098772);; cellular component: extracellular region (GO:0005576);; cellular component: extracellular region part (GO:0044421)	--
gene895	LOC110524125	acute phase response	plasminogen	0.910094	0.0953193	0.988614	-0.000368985	Hyaluronan / mRNA binding family;; Intracellular hyaluronan-binding protein 4 N-terminal	Intracellular hyaluronan-binding protein 4 OS=Gallus gallus OX=9031 GN=HABP4 PE=2 SV=1	plasminogen activator inhibitor 1 RNA-binding protein isoform X1 [Salvelinus alpinus]	molecular function: binding (GO:0005488)	--
gene39645	nat9	acute phase response	fibrinogen	1	0.00138609	0.97681	-0.0162935	Myb/SANT-like DNA-binding domain	--	fibrinogen silencer-binding protein-like [Oncorhynchus mykiss]	--	--
gene21931	taok2	acute phase response	plasminogen	0.0978013	0.804267	1	-0.0278649	Hyaluronan / mRNA binding family;; Intracellular hyaluronan-binding protein 4 N-terminal	Intracellular hyaluronan-binding protein 4 OS=Gallus gallus OX=9031 GN=HABP4 PE=2 SV=1	plasminogen activator inhibitor 1 RNA-binding protein-like isoform X1 [Oncorhynchus mykiss]	molecular function: binding (GO:0005488)	--
gene30026	LOC110492264	acute phase response	fibrinogen	0.104376	0.822087	0.971382	-0.0334563	Fibrinogen beta and gamma chains, C-terminal globular domain	Fibrinogen C domain-containing protein 1-B OS=Xenopus laevis OX=8355 GN=fibcd1-b PE=2 SV=1	angiopoietin-1-like isoform X1 [Oncorhynchus mykiss]	--	--
Oncorhynchus_mykiss_newGene_22170	--	acute phase response	macroglobulin	0.561617	0.349925	0.958998	-0.0421307	Alpha-2-macroglobulin family N-terminal region;; A-macroglobulin receptor;; MG2 domain	Ovostatin OS=Gallus gallus OX=9031 PE=1 SV=3	alpha-2-macroglobulin-like [Oncorhynchus mykiss]	--	--
gene41358	LOC110504427	acute phase response	macroglobulin	0.574316	0.533271	0.962967	-0.0551604	Alpha-2-macroglobulin family;; Alpha-macro-globulin thiol-ester bond-forming region	Ovostatin OS=Gallus gallus OX=9031 PE=1 SV=3	alpha-2-macroglobulin-like [Oncorhynchus mykiss]	--	--
Oncorhynchus_mykiss_newGene_27365	--	acute phase response	fibrinogen	0.731426	-0.239887	0.93466	-0.0607086	Fibrinogen beta and gamma chains, C-terminal globular domain	Fibrinogen C domain-containing protein 1-A OS=Xenopus laevis OX=8355 GN=fibcd1-a PE=2 SV=1	LOW QUALITY PROTEIN: microfibril-associated glycoprotein 4-like [Oncorhynchus mykiss]	--	--
gene7857	LOC110523140	acute phase response	fibrinogen	0.79183	0.230758	0.935071	-0.0834078	Fibrinogen beta and gamma chains, C-terminal globular domain	Fibrinogen C domain-containing protein 1-A OS=Xenopus laevis OX=8355 GN=fibcd1-a PE=2 SV=1	angiopoietin-related protein 3-like [Oncorhynchus mykiss]	--	--
Oncorhynchus_mykiss_newGene_9641	--	acute phase response	macroglobulin	0.947461	-0.170453	0.903652	-0.220431	A-macroglobulin complement component;; A-macroglobulin receptor;; Alpha-2-macroglobulin family N-terminal region;; Alpha-macro-globulin thiol-ester bond-forming region	Ovostatin OS=Gallus gallus OX=9031 PE=1 SV=3	alpha-2-macroglobulin-like, partial [Oncorhynchus mykiss]	--	--
gene44077	LOC110507136	acute phase response	fibrinogen	0.439567	-0.829789	0.844092	-0.232485	Fibrinogen beta and gamma chains, C-terminal globular domain;; Fibrinogen alpha/beta chain family	Fibrinogen gamma chain OS=Xenopus laevis OX=8355 GN=fgg PE=2 SV=1	fibrinogen gamma chain-like isoform X1 [Oncorhynchus mykiss]	molecular function: binding (GO:0005488);; cellular component: extracellular region (GO:0005576);; cellular component: macromolecular complex (GO:0032991);; cellular component: extracellular region part (GO:0044421);; biological process: cellular process (GO:0009987);; biological process: biological regulation (GO:0065007);; biological process: single-organism process (GO:0044699);; biological pr…	--
gene16499	LOC110531180	acute phase response	fibrinogen	0.093132	-1.16794	0.721416	-0.28927	Fibrinogen beta and gamma chains, C-terminal globular domain	Fibrinogen C domain-containing protein 1-B OS=Xenopus laevis OX=8355 GN=fibcd1-b PE=2 SV=1	angiopoietin-related protein 7-like, partial [Oncorhynchus mykiss]	--	--
gene37716	LOC110500442	acute phase response	fibrinogen	0.842485	0.150563	0.57487	-0.316301	Fibrinogen beta and gamma chains, C-terminal globular domain	Fibrinogen alpha chain OS=Gallus gallus OX=9031 GN=FGA PE=1 SV=4	angiopoietin-related protein 2-like [Oncorhynchus mykiss]	--	--
Oncorhynchus_mykiss_newGene_18019	--	acute phase response	fibrinogen	0.995888	0.0037154	0.513748	-0.386626	Fibrinogen beta and gamma chains, C-terminal globular domain	Fibrinogen C domain-containing protein 1-B OS=Xenopus laevis OX=8355 GN=fibcd1-b PE=2 SV=1	fibroleukin-like [Oncorhynchus mykiss]	--	--
gene3488	LOC110498877	acute phase response	fibrinogen	0.946944	0.0867137	0.711129	-0.427097	Fibrinogen beta and gamma chains, C-terminal globular domain	Fibrinogen C domain-containing protein 1 OS=Xenopus tropicalis OX=8364 GN=fibcd1 PE=2 SV=1	angiopoietin-related protein 2-like [Oncorhynchus mykiss]	--	--
gene25809	stpg1	acute phase response	macroglobulin	0.496362	-0.459091	0.419716	-0.478824	Alpha-2-macroglobulin family;; Alpha-2-macroglobulin family N-terminal region;; Seminal vesicle autoantigen (SVA);; A-macroglobulin receptor;; A-macroglobulin complement component	Ovostatin OS=Gallus gallus OX=9031 PE=1 SV=3	alpha-2-macroglobulin-like [Oncorhynchus mykiss]	--	--
gene45684	LOC110509574	acute phase response	fibrinogen	0.104667	-1.24315	0.511087	-0.513393	Fibrinogen beta and gamma chains, C-terminal globular domain;; Fibrinogen beta and gamma chains, C-terminal globular domain	Fibrinogen C domain-containing protein 1 OS=Xenopus tropicalis OX=8364 GN=fibcd1 PE=2 SV=1	microfibril-associated glycoprotein 4-like [Oncorhynchus mykiss]	--	--
gene36329	LOC110499082	acute phase response	fibrinogen	0.665302	-0.713672	0.585149	-0.634671	Fibrinogen beta and gamma chains, C-terminal globular domain	Fibrinogen C domain-containing protein 1 OS=Xenopus tropicalis OX=8364 GN=fibcd1 PE=2 SV=1	angiopoietin-related protein 7-like [Oncorhynchus mykiss]	--	--
gene52618	LOC110516738	acute phase response	macroglobulin	0.176671	-1.40993	0.493288	-0.669415	Alpha-2-macroglobulin family;; Seminal vesicle autoantigen (SVA)	Ovostatin OS=Gallus gallus OX=9031 PE=1 SV=3	alpha-2-macroglobulin-like, partial [Oncorhynchus mykiss]	biological process: biological regulation (GO:0065007);; molecular function: molecular function regulator (GO:0098772);; cellular component: extracellular region (GO:0005576);; cellular component: extracellular region part (GO:0044421)	--
Oncorhynchus_mykiss_newGene_21086	--	acute phase response	macroglobulin	0.903609	-0.154528	0.365736	-0.712527	A-macroglobulin complement component;; Alpha-2-macroglobulin family;; A-macroglobulin receptor;; Alpha-2-macroglobulin family N-terminal region;; Alpha-macro-globulin thiol-ester bond-forming region;; Seminal vesicle autoantigen (SVA)	Ovostatin OS=Gallus gallus OX=9031 PE=1 SV=3	alpha-2-macroglobulin-like [Oncorhynchus mykiss]	biological process: biological regulation (GO:0065007);; molecular function: molecular function regulator (GO:0098772);; cellular component: extracellular region (GO:0005576);; cellular component: extracellular region part (GO:0044421)	--
gene26888	LOC110488921	acute phase response	fibrinogen	0.316568	-1.16652	0.476066	-0.726204	Fibrinogen beta and gamma chains, C-terminal globular domain	Fibrinogen C domain-containing protein 1 OS=Xenopus tropicalis OX=8364 GN=fibcd1 PE=2 SV=1	angiopoietin-2-like [Oncorhynchus mykiss]	molecular function: binding (GO:0005488)	--
gene8683	LOC110523866	acute phase response	fibrinogen	0.56027	0.352414	0.0652669	-0.82517	Fibrinogen beta and gamma chains, C-terminal globular domain	Fibrinogen alpha chain OS=Gallus gallus OX=9031 GN=FGA PE=1 SV=4	angiopoietin-related protein 2-like [Oncorhynchus mykiss]	--	--
gene7264	LOC110522237	acute phase response	fibrinogen	0.202516	-1.55107	0.400615	-0.87776	Fibrinogen beta and gamma chains, C-terminal globular domain	Fibrinogen beta chain (Fragment) OS=Gallus gallus OX=9031 GN=FGB PE=1 SV=1	fibrinogen-like protein 1 [Oncorhynchus mykiss]	--	--
Oncorhynchus_mykiss_newGene_1719	--	acute phase response	fibrinogen	0.177817	-0.792756	0.0920136	-0.882469	Fibrinogen beta and gamma chains, C-terminal globular domain	Fibrinogen C domain-containing protein 1-B OS=Xenopus laevis OX=8355 GN=fibcd1-b PE=2 SV=1	angiopoietin-related protein 2-like [Oncorhynchus mykiss]	--	--
gene45484	LOC110509146	acute phase response	fibrinogen	0.0603043	-1.78792	0.305038	-0.904772	Fibrinogen beta and gamma chains, C-terminal globular domain	Fibrinogen alpha chain OS=Gallus gallus OX=9031 GN=FGA PE=1 SV=4	angiopoietin-related protein 1-like [Oncorhynchus mykiss]	--	--
gene31892	LOC110493227	acute phase response	fibrinogen	0.0601121	-0.957094	0.044165	-0.911458	Fibrinogen beta and gamma chains, C-terminal globular domain	Fibrinogen C domain-containing protein 1 OS=Xenopus tropicalis OX=8364 GN=fibcd1 PE=2 SV=1	PREDICTED: angiopoietin-related protein 4-like [Salmo salar]	biological process: developmental process (GO:0032502);; biological process: single-organism process (GO:0044699);; cellular component: extracellular region (GO:0005576);; cellular component: extracellular region part (GO:0044421);; biological process: biological regulation (GO:0065007)	PPAR signaling pathway (ko03320)
gene2379	LOC110487241	acute phase response	fibrinogen	0.119076	-0.934605	0.0809726	-0.930335	Myb/SANT-like DNA-binding domain	--	fibrinogen silencer-binding protein-like [Oncorhynchus mykiss]	--	--
gene38114	LOC110500903	acute phase response	fibrinogen	0.160493	-0.735296	0.0246859	-0.958974	Fibrinogen beta and gamma chains, C-terminal globular domain	Fibrinogen C domain-containing protein 1 OS=Xenopus tropicalis OX=8364 GN=fibcd1 PE=2 SV=1	angiopoietin-related protein 7-like [Oncorhynchus mykiss]	--	--
gene187	LOC110537830	acute phase response	plasminogen	0.881594	-0.113638	0.0198426	-1.01813	Intracellular hyaluronan-binding protein 4 N-terminal;; Hyaluronan / mRNA binding family	Intracellular hyaluronan-binding protein 4 OS=Gallus gallus OX=9031 GN=HABP4 PE=2 SV=1	plasminogen activator inhibitor 1 RNA-binding protein-like isoform X1 [Oncorhynchus kisutch]	--	--
gene30426	id1	acute phase response	macroglobulin	0.966946	0.0889016	0.490219	-1.14354	A-macroglobulin receptor;; A-macroglobulin complement component	Ovostatin OS=Gallus gallus OX=9031 PE=1 SV=3	alpha-2-macroglobulin-like [Oncorhynchus mykiss]	cellular component: extracellular region (GO:0005576);; cellular component: extracellular region part (GO:0044421)	--
gene43075	LOC110506690	acute phase response	macroglobulin	0.643117	-0.31734	0.00344273	-1.20407	A-macroglobulin complement component;; Alpha-2-macroglobulin family N-terminal region;; Alpha-2-macroglobulin family;; A-macroglobulin receptor;; Alpha-macro-globulin thiol-ester bond-forming region;; MG2 domain;; Seminal vesicle autoantigen (SVA)	Ovostatin OS=Gallus gallus OX=9031 PE=1 SV=3	alpha-2-macroglobulin-like isoform X1 [Oncorhynchus mykiss]	biological process: biological regulation (GO:0065007);; molecular function: molecular function regulator (GO:0098772);; cellular component: extracellular region (GO:0005576);; cellular component: extracellular region part (GO:0044421)	--
gene45915	traf2	acute phase response	fibrinogen	0.0971069	-0.992545	0.00531964	-1.41009	Fibrinogen beta and gamma chains, C-terminal globular domain	Fibrinogen beta chain (Fragment) OS=Gallus gallus OX=9031 GN=FGB PE=1 SV=1	fibrinogen-like protein 1 [Oncorhynchus mykiss]	--	--
gene44395	LOC110507233	acute phase response	fibrinogen	0.00356193	-3.08585	0.0832571	-1.52538	Fibrinogen beta and gamma chains, C-terminal globular domain	Fibrinogen C domain-containing protein 1 OS=Xenopus tropicalis OX=8364 GN=fibcd1 PE=2 SV=1	microfibril-associated glycoprotein 4-like [Oncorhynchus mykiss]	--	--
gene11062	itfg1	acute phase response	plasminogen	0.000262449	-5.35092	0.000153408	-4.33571	Intracellular hyaluronan-binding protein 4 N-terminal;; Hyaluronan / mRNA binding family	Intracellular hyaluronan-binding protein 4 OS=Gallus gallus OX=9031 GN=HABP4 PE=2 SV=1	plasminogen activator inhibitor 1 RNA-binding protein-like isoform X1 [Oncorhynchus mykiss]	--	--
Oncorhynchus_mykiss_newGene_19726	--	acute phase response	ladderlectin	0.885741	0.281175	--	--	Lectin C-type domain	Ladderlectin OS=Oncorhynchus mykiss OX=8022 PE=1 SV=2	ladderlectin-like [Oncorhynchus mykiss]	--	--
Oncorhynchus_mykiss_newGene_43740	--	acute phase response	mmp	0.224796	-1.76358	--	--	Hemopexin;; Matrixin	Stromelysin-3 OS=Xenopus laevis OX=8355 GN=mmp11 PE=1 SV=1	matrix metalloproteinase-15-like [Oncorhynchus mykiss]	biological process: metabolic process (GO:0008152);; molecular function: catalytic activity (GO:0003824);; cellular component: membrane (GO:0016020);; cellular component: membrane part (GO:0044425);; molecular function: binding (GO:0005488)	--
gene54323	saa	acute phase response	SAA	2.34e-36	10.2328	7.31e-37	10.793	Serum amyloid A protein	Serum amyloid A protein OS=Anas platyrhynchos OX=8839 PE=1 SV=2	unnamed protein product [Oncorhynchus mykiss]	biological process: response to stimulus (GO:0050896);; biological process: multi-organism process (GO:0051704);; cellular component: extracellular region (GO:0005576);; cellular component: macromolecular complex (GO:0032991);; cellular component: extracellular region part (GO:0044421);; molecular function: chemoattractant activity (GO:0042056);; biological process: cellular process (GO:0009987);…	--
gene11357	LOC110526529	acute phase response	SAA	3.53e-37	9.57848	3.92e-36	10.2923	Serum amyloid A protein	Serum amyloid A protein OS=Anas platyrhynchos OX=8839 PE=1 SV=2	unnamed protein product [Oncorhynchus mykiss]	biological process: response to stimulus (GO:0050896);; biological process: multi-organism process (GO:0051704);; cellular component: extracellular region (GO:0005576);; cellular component: macromolecular complex (GO:0032991);; cellular component: extracellular region part (GO:0044421);; molecular function: chemoattractant activity (GO:0042056);; biological process: cellular process (GO:0009987);…	--
gene43046	LOC110506659	acute phase response	SAA	8.39e-37	5.35494	0.00400211	6.53262	Serum amyloid A protein	Serum amyloid A protein OS=Anas platyrhynchos OX=8839 PE=1 SV=2	serum amyloid A-5 protein-like [Oncorhynchus mykiss]	biological process: response to stimulus (GO:0050896);; biological process: multi-organism process (GO:0051704);; cellular component: extracellular region (GO:0005576);; cellular component: macromolecular complex (GO:0032991);; cellular component: extracellular region part (GO:0044421);; molecular function: chemoattractant activity (GO:0042056);; biological process: cellular process (GO:0009987);…	--
gene14973	LOC110530372	acute phase response	Fibrinogen	0.498784	0.744796	0.020963	1.6376	Fibrinogen beta and gamma chains, C-terminal globular domain;; Fibronectin type III domain;; EGF-like domain;; EGF-like domain;; Human growth factor-like EGF;; Interferon-alpha/beta receptor, fibronectin type III	Tenascin OS=Gallus gallus OX=9031 GN=TNC PE=1 SV=2	tenascin-X-like [Oncorhynchus mykiss]	--	Focal adhesion (ko04510);; ECM-receptor interaction (ko04512)
gene21936	aldh16a1	acute phase response	mmp	0.597138	0.551597	0.0575688	1.26595	Matrixin;; Hemopexin;; Domain of unknown function (DUF3377);; Putative peptidoglycan binding domain	Matrix metalloproteinase-18 OS=Xenopus laevis OX=8355 GN=mmp18 PE=2 SV=1	matrix metalloproteinase-16 isoform X1 [Oncorhynchus mykiss]	--	--
gene40160	LOC110503692	acute phase response	mmp	0.475275	-0.419729	0.00702726	1.1977	Matrixin;; Hemopexin;; Putative peptidoglycan binding domain	Stromelysin-3 OS=Xenopus laevis OX=8355 GN=mmp11 PE=1 SV=1	matrix metalloproteinase-28-like [Oncorhynchus mykiss]	biological process: metabolic process (GO:0008152);; molecular function: catalytic activity (GO:0003824);; molecular function: binding (GO:0005488);; cellular component: extracellular region (GO:0005576);; cellular component: extracellular region part (GO:0044421)	--
Oncorhynchus_mykiss_newGene_257	--	acute phase response	ladderlectin	0.00420246	1.33127	0.0502315	0.900784	Lectin C-type domain	Ladderlectin OS=Oncorhynchus mykiss OX=8022 PE=1 SV=2	ladderlectin-like [Oncorhynchus mykiss]	--	--
gene39193	LOC110502289	acute phase response	SAP	0.959151	0.0419165	0.180316	0.7446	Pentaxin family;; Concanavalin A-like lectin/glucanases superfamily	C-reactive protein OS=Xenopus laevis OX=8355 GN=crp PE=1 SV=1	serum amyloid P-component-like [Oncorhynchus mykiss]	cellular component: extracellular region (GO:0005576);; molecular function: binding (GO:0005488)	--
gene2800	LOC110491651	acute phase response	mmp	0.796739	0.191431	0.408156	0.59608	Matrixin;; Hemopexin;; Putative peptidoglycan binding domain;; Astacin (Peptidase family M12A);; Hemopexin	Collagenase 3 (Fragment) OS=Xenopus laevis OX=8355 GN=mmp13 PE=2 SV=1	matrix metalloproteinase-19-like [Oncorhynchus mykiss]	biological process: metabolic process (GO:0008152);; molecular function: catalytic activity (GO:0003824);; molecular function: binding (GO:0005488);; cellular component: extracellular region (GO:0005576);; cellular component: extracellular region part (GO:0044421)	--
gene14660	LOC110530087	acute phase response	mmp	0.866311	0.142793	0.407316	0.512675	Matrixin;; ShK domain-like	Stromelysin-3 OS=Xenopus laevis OX=8355 GN=mmp11 PE=1 SV=1	matrix metalloproteinase-23-like [Oncorhynchus mykiss]	--	--
gene37046	LOC110501002	acute phase response	mmp	0.225718	0.724318	0.721251	0.275915	Matrixin;; Hemopexin;; Domain of unknown function (DUF3377);; Putative peptidoglycan binding domain	Collagenase 3 (Fragment) OS=Xenopus laevis OX=8355 GN=mmp13 PE=2 SV=1	matrix metalloproteinase-14-like [Oncorhynchus mykiss]	biological process: metabolic process (GO:0008152);; molecular function: catalytic activity (GO:0003824);; molecular function: binding (GO:0005488);; cellular component: membrane (GO:0016020);; cellular component: membrane part (GO:0044425);; cellular component: extracellular region (GO:0005576);; cellular component: extracellular region part (GO:0044421)	GnRH signaling pathway (ko04912)
gene40265	LOC110503795	acute phase response	ladderlectin	0.259407	-0.918449	0.809698	0.242915	Lectin C-type domain	Ladderlectin OS=Oncorhynchus mykiss OX=8022 PE=1 SV=2	ladderlectin-like [Oncorhynchus mykiss]	molecular function: binding (GO:0005488)	--
gene11042	LOC110526253	acute phase response	SAP	0.990042	-0.0200916	0.851137	0.238322	Pentaxin family	Pentraxin fusion protein OS=Xenopus laevis OX=8355 GN=pxn1 PE=2 SV=1	serum amyloid P-component-like [Oncorhynchus mykiss]	cellular component: extracellular region (GO:0005576);; molecular function: binding (GO:0005488)	--
Oncorhynchus_mykiss_newGene_3108	--	acute phase response	SAA	0.134164	0.771475	0.802036	0.183423	Serum amyloid A protein	Serum amyloid A protein OS=Anas platyrhynchos OX=8839 PE=1 SV=2	unnamed protein product [Oncorhynchus mykiss]	biological process: response to stimulus (GO:0050896);; biological process: multi-organism process (GO:0051704);; cellular component: extracellular region (GO:0005576);; cellular component: macromolecular complex (GO:0032991);; cellular component: extracellular region part (GO:0044421);; molecular function: chemoattractant activity (GO:0042056);; biological process: cellular process (GO:0009987);…	--
gene19569	LOC110535563	acute phase response	ladderlectin	0.420775	0.660132	0.858745	0.166861	Lectin C-type domain	Ladderlectin OS=Oncorhynchus mykiss OX=8022 PE=1 SV=2	ladderlectin-like [Oncorhynchus mykiss]	cellular component: extracellular region (GO:0005576);; cellular component: extracellular region part (GO:0044421);; cellular component: cell (GO:0005623);; cellular component: cell part (GO:0044464);; cellular component: membrane (GO:0016020);; molecular function: binding (GO:0005488);; cellular component: organelle (GO:0043226)	--
gene21280	dscaml1	acute phase response	ladderlectin	0.885049	-0.133406	0.891789	0.0965452	Lectin C-type domain	Ladderlectin OS=Oncorhynchus mykiss OX=8022 PE=1 SV=2	ladderlectin-like [Oncorhynchus mykiss]	biological process: immune system process (GO:0002376);; biological process: metabolic process (GO:0008152);; biological process: single-organism process (GO:0044699);; molecular function: binding (GO:0005488);; cellular component: extracellular region (GO:0005576);; cellular component: extracellular region part (GO:0044421);; cellular component: cell (GO:0005623);; cellular component: cell part …	--
gene15367	LOC110530734	acute phase response	mmp	0.329471	0.536241	0.951026	0.0514165	Matrixin;; Hemopexin;; Putative peptidoglycan binding domain	Stromelysin-3 OS=Xenopus laevis OX=8355 GN=mmp11 PE=1 SV=1	matrix metalloproteinase-25-like [Oncorhynchus mykiss]	biological process: metabolic process (GO:0008152);; molecular function: catalytic activity (GO:0003824);; molecular function: binding (GO:0005488);; biological process: response to stimulus (GO:0050896);; cellular component: membrane (GO:0016020);; cellular component: membrane part (GO:0044425);; cellular component: extracellular region (GO:0005576);; cellular component: extracellular region par…	--
Oncorhynchus_mykiss_newGene_9848	--	acute phase response	SAP	0.588307	-0.356861	0.963705	0.0508422	Pentaxin family	C-reactive protein OS=Xenopus laevis OX=8355 GN=crp PE=1 SV=1	serum amyloid P-component-like [Oncorhynchus mykiss]	--	--
gene37851	LOC110500863	acute phase response	ladderlectin	0.505867	-0.79718	0.979942	0.0415238	Lectin C-type domain	Ladderlectin OS=Oncorhynchus mykiss OX=8022 PE=1 SV=2	ladderlectin isoform X1 [Oncorhynchus mykiss]	biological process: immune system process (GO:0002376);; biological process: metabolic process (GO:0008152);; biological process: single-organism process (GO:0044699);; molecular function: binding (GO:0005488);; cellular component: extracellular region (GO:0005576);; cellular component: extracellular region part (GO:0044421);; cellular component: cell (GO:0005623);; cellular component: cell part …	--
gene4224	LOC110520682	acute phase response	mmp	0.296078	-0.573156	1	0.00640327	Matrixin;; ShK domain-like;; Immunoglobulin domain	Stromelysin-3 OS=Xenopus laevis OX=8355 GN=mmp11 PE=1 SV=1	matrix metalloproteinase-23-like isoform X1 [Oncorhynchus mykiss]	biological process: metabolic process (GO:0008152);; molecular function: catalytic activity (GO:0003824);; molecular function: binding (GO:0005488);; cellular component: extracellular region (GO:0005576);; cellular component: extracellular region part (GO:0044421)	--
gene45407	afg3l2	acute phase response	mmp	0.598926	-4.37426	1	-0.00707434	Matrixin;; Hemopexin;; Domain of unknown function (DUF3377);; Putative peptidoglycan binding domain	Collagenase 3 (Fragment) OS=Xenopus laevis OX=8355 GN=mmp13 PE=2 SV=1	matrix metalloproteinase-14-like [Oncorhynchus mykiss]	biological process: metabolic process (GO:0008152);; molecular function: catalytic activity (GO:0003824);; molecular function: binding (GO:0005488);; cellular component: membrane (GO:0016020);; cellular component: membrane part (GO:0044425);; cellular component: extracellular region (GO:0005576);; cellular component: extracellular region part (GO:0044421)	GnRH signaling pathway (ko04912)
gene39144	LOC110502239	acute phase response	ladderlectin	0.970576	-0.0587742	0.989075	-0.0145869	--	Ladderlectin OS=Oncorhynchus mykiss OX=8022 PE=1 SV=2	ladderlectin-like [Oncorhynchus mykiss]	--	--
gene20552	LOC110536382	acute phase response	mmp	0.407937	-1.13861	0.988614	-0.0172771	Matrixin;; Hemopexin;; Domain of unknown function (DUF3377);; Putative peptidoglycan binding domain;; Astacin (Peptidase family M12A)	Stromelysin-3 OS=Xenopus laevis OX=8355 GN=mmp11 PE=1 SV=1	matrix metalloproteinase-24 isoform X1 [Oncorhynchus mykiss]	biological process: metabolic process (GO:0008152);; molecular function: catalytic activity (GO:0003824);; molecular function: binding (GO:0005488);; cellular component: cell (GO:0005623);; cellular component: membrane (GO:0016020);; cellular component: membrane part (GO:0044425);; cellular component: cell part (GO:0044464);; cellular component: extracellular region (GO:0005576);; cellular compon…	--
gene25703	LOC110487988	acute phase response	ladderlectin	0.851223	0.140931	0.942537	-0.0623307	Lectin C-type domain	Ladderlectin OS=Oncorhynchus mykiss OX=8022 PE=1 SV=2	ladderlectin-like [Oncorhynchus mykiss]	--	--
gene24491	LOC110486390	acute phase response	mmp	0.94872	-0.0650351	0.926921	-0.0794069	Matrixin;; Hemopexin;; Domain of unknown function (DUF3377);; Putative peptidoglycan binding domain	Stromelysin-3 OS=Xenopus laevis OX=8355 GN=mmp11 PE=1 SV=1	matrix metalloproteinase-16-like isoform X1 [Oncorhynchus mykiss]	biological process: metabolic process (GO:0008152);; molecular function: catalytic activity (GO:0003824);; molecular function: binding (GO:0005488);; cellular component: membrane (GO:0016020);; cellular component: membrane part (GO:0044425);; cellular component: extracellular region (GO:0005576);; cellular component: extracellular region part (GO:0044421)	--
gene14536	LOC110530001	acute phase response	precerebellin	0.19518	-0.911224	0.911228	-0.0913052	C1q domain	Caprin-2 OS=Danio rerio OX=7955 GN=caprin2 PE=1 SV=1	precerebellin-like protein isoform X1 [Oncorhynchus mykiss]	cellular component: extracellular region (GO:0005576);; cellular component: extracellular region part (GO:0044421);; biological process: response to stimulus (GO:0050896);; biological process: multi-organism process (GO:0051704)	--
Oncorhynchus_mykiss_newGene_2550	--	acute phase response	mmp	0.706734	0.258996	0.79479	-0.212212	Hemopexin;; Matrixin;; Domain of unknown function (DUF3377);; Putative peptidoglycan binding domain	Matrix metalloproteinase-18 OS=Xenopus laevis OX=8355 GN=mmp18 PE=2 SV=1	Matrix metalloproteinase-14 [Larimichthys crocea]	biological process: metabolic process (GO:0008152);; molecular function: catalytic activity (GO:0003824);; cellular component: cell (GO:0005623);; cellular component: membrane (GO:0016020);; cellular component: membrane part (GO:0044425);; cellular component: cell part (GO:0044464);; molecular function: binding (GO:0005488);; cellular component: extracellular region (GO:0005576);; cellular compon…	--
gene8546	LOC110523748	acute phase response	ladderlectin	0.532394	-0.651371	0.826996	-0.22195	Lectin C-type domain	Ladderlectin OS=Oncorhynchus mykiss OX=8022 PE=1 SV=2	ladderlectin-like [Oncorhynchus mykiss]	cellular component: extracellular region (GO:0005576);; cellular component: extracellular region part (GO:0044421);; cellular component: cell (GO:0005623);; cellular component: cell part (GO:0044464);; molecular function: binding (GO:0005488)	--
gene443	LOC110509621	acute phase response	mmp9	0.959756	-0.0855096	0.832938	-0.224261	Matrixin	72 kDa type IV collagenase OS=Gallus gallus OX=9031 GN=MMP2 PE=1 SV=1	matrix metalloproteinase-9-like, partial [Oncorhynchus mykiss]	biological process: multicellular organismal process (GO:0032501);; biological process: single-organism process (GO:0044699);; biological process: metabolic process (GO:0008152);; molecular function: catalytic activity (GO:0003824);; biological process: response to stimulus (GO:0050896);; molecular function: binding (GO:0005488);; cellular component: extracellular region (GO:0005576);; cellular c…	--
gene38453	efnb2	acute phase response	ladderlectin	0.77543	-0.228426	0.438654	-0.470067	Lectin C-type domain;; RNA 2'-O ribose methyltransferase substrate binding	Ladderlectin OS=Oncorhynchus mykiss OX=8022 PE=1 SV=2	ladderlectin-like [Oncorhynchus mykiss]	--	--
gene6356	LOC110521409	acute phase response	ladderlectin	0.389869	-0.706184	0.544169	-0.472441	Lectin C-type domain	Ladderlectin OS=Oncorhynchus mykiss OX=8022 PE=1 SV=2	ladderlectin-like [Oncorhynchus mykiss]	molecular function: binding (GO:0005488)	--
gene48511	LOC110512413	acute phase response	mmp9	0.662448	-0.295636	0.298798	-0.532706	Matrixin;; Fibronectin type II domain;; Hemopexin;; Putative peptidoglycan binding domain	72 kDa type IV collagenase OS=Gallus gallus OX=9031 GN=MMP2 PE=1 SV=1	matrix metalloproteinase-9 precursor [Oncorhynchus mykiss]	biological process: multicellular organismal process (GO:0032501);; biological process: single-organism process (GO:0044699);; biological process: metabolic process (GO:0008152);; molecular function: catalytic activity (GO:0003824);; molecular function: binding (GO:0005488);; cellular component: extracellular region (GO:0005576);; cellular component: extracellular region part (GO:0044421);; biolo…	--
gene2882	LOC110492531	acute phase response	mmp	0.981616	-0.0478256	0.197066	-0.707241	Matrixin	Matrix metalloproteinase-18 OS=Xenopus laevis OX=8355 GN=mmp18 PE=2 SV=1	matrix metalloproteinase-15-like [Oncorhynchus mykiss]	biological process: metabolic process (GO:0008152);; molecular function: catalytic activity (GO:0003824);; molecular function: binding (GO:0005488)	--
Oncorhynchus_mykiss_newGene_34039	--	acute phase response	CRP	0.18157	-0.885918	0.182954	-0.767003	Pentaxin family;; Concanavalin A-like lectin/glucanases superfamily	Jeltraxin OS=Lepidobatrachus laevis OX=8376 GN=PXN1 PE=1 SV=1	C-reactive protein-like [Oncorhynchus mykiss]	cellular component: extracellular region (GO:0005576);; molecular function: binding (GO:0005488)	--
Oncorhynchus_mykiss_newGene_42185	--	acute phase response	ladderlectin	0.131219	-0.801813	0.0250306	-1.00113	Lectin C-type domain	Ladderlectin OS=Oncorhynchus mykiss OX=8022 PE=1 SV=2	ladderlectin-like [Oncorhynchus mykiss]	biological process: immune system process (GO:0002376);; biological process: metabolic process (GO:0008152);; biological process: single-organism process (GO:0044699);; molecular function: binding (GO:0005488);; cellular component: extracellular region (GO:0005576);; cellular component: extracellular region part (GO:0044421);; biological process: cellular process (GO:0009987);; biological process…	--
gene45294	LOC110509009	acute phase response	mmp	0.00223879	-1.44248	0.00320477	-1.21375	Matrixin	Collagenase 3 (Fragment) OS=Xenopus laevis OX=8355 GN=mmp13 PE=2 SV=1	matrix metalloproteinase-15-like [Oncorhynchus mykiss]	biological process: metabolic process (GO:0008152);; molecular function: catalytic activity (GO:0003824);; cellular component: cell (GO:0005623);; cellular component: membrane (GO:0016020);; cellular component: membrane part (GO:0044425);; cellular component: cell part (GO:0044464);; molecular function: binding (GO:0005488);; cellular component: extracellular region (GO:0005576);; cellular compon…	--
gene7145	LOC110522129	acute phase response	mmp	0.0656777	-1.36755	0.00306487	-1.83818	Matrixin;; Hemopexin;; Putative peptidoglycan binding domain	Stromelysin-3 OS=Xenopus laevis OX=8355 GN=mmp11 PE=1 SV=1	matrix metalloproteinase-17-like [Oncorhynchus mykiss]	biological process: metabolic process (GO:0008152);; molecular function: catalytic activity (GO:0003824);; molecular function: binding (GO:0005488);; cellular component: extracellular region (GO:0005576);; cellular component: extracellular region part (GO:0044421)	--
gene16173	LOC110531794	adapters, effectors and signal transducers	perforin	0.0434333	#NAME?	--	--	C2 domain	--	perforin-1-like [Oncorhynchus mykiss]	--	--
gene17607	tmem132e	adapters, effectors and signal transducers	TRAF	1.9163e-05	6.02681	--	--	TRAF-type zinc finger;; Zinc finger, C3HC4 type (RING finger);; Zinc finger, C3HC4 type (RING finger);; RING-type zinc-finger;; TRAF-like zinc-finger;; MATH domain	TNF receptor-associated factor 6 OS=Danio rerio OX=7955 GN=traf6 PE=2 SV=2	TNF receptor-associated factor 4-like [Oncorhynchus mykiss]	molecular function: catalytic activity (GO:0003824);; cellular component: cell (GO:0005623);; cellular component: cell part (GO:0044464);; biological process: biological regulation (GO:0065007);; molecular function: binding (GO:0005488);; biological process: metabolic process (GO:0008152);; biological process: cellular process (GO:0009987)	--
gene17932	LOC110533733	adapters, effectors and signal transducers	UCH	0.000122334	3.27386	--	--	Ubiquitin carboxyl-terminal hydrolase;; Ubiquitin carboxyl-terminal hydrolase	Ubiquitin carboxyl-terminal hydrolase 15 OS=Xenopus tropicalis OX=8364 GN=usp15 PE=2 SV=2	ubiquitin carboxyl-terminal hydrolase 43-like [Oncorhynchus mykiss]	biological process: metabolic process (GO:0008152);; biological process: cellular process (GO:0009987);; molecular function: catalytic activity (GO:0003824)	--
Oncorhynchus_mykiss_newGene_53051	--	adapters, effectors and signal transducers	UBE	0.0885213	3.24077	--	--	Ubiquitin-conjugating enzyme	Ubiquitin-conjugating enzyme E2 D4 OS=Xenopus laevis OX=8355 GN=ube2d4 PE=1 SV=1	ubiquitin-conjugating enzyme E2 B-like [Oncorhynchus kisutch]	biological process: metabolic process (GO:0008152);; biological process: cellular process (GO:0009987);; cellular component: cell (GO:0005623);; cellular component: membrane-enclosed lumen (GO:0031974);; cellular component: organelle (GO:0043226);; cellular component: organelle part (GO:0044422);; cellular component: cell part (GO:0044464);; molecular function: binding (GO:0005488);; biological p…	Ubiquitin mediated proteolysis (ko04120)
gene17628	LOC110533457	adapters, effectors and signal transducers	granzyme	0.0410124	2.08094	--	--	Trypsin;; Trypsin-like peptidase domain;; Domain of unknown function (DUF1986)	Trypsin II-P29 OS=Gallus gallus OX=9031 PE=2 SV=1	granzyme A-like isoform X1 [Oncorhynchus mykiss]	biological process: metabolic process (GO:0008152);; molecular function: catalytic activity (GO:0003824)	Neuroactive ligand-receptor interaction (ko04080)
gene45373	LOC110508238	adapters, effectors and signal transducers	UCH	0.0627398	1.82621	--	--	Ubiquitin carboxyl-terminal hydrolase;; Ubiquitin carboxyl-terminal hydrolase	Ubiquitin carboxyl-terminal hydrolase 37 OS=Danio rerio OX=7955 GN=usp37 PE=2 SV=1	ubiquitin carboxyl-terminal hydrolase 37-like [Oncorhynchus mykiss]	--	--
gene4886	LOC110515097	adapters, effectors and signal transducers	NALP12	0.470999	1.06773	--	--	Fish-specific NACHT associated domain;; NACHT domain;; Leucine Rich repeat;; SPRY-associated domain;; Leucine Rich repeats (2 copies);; Leucine Rich Repeat	Neoverrucotoxin subunit alpha OS=Synanceia verrucosa OX=51996 PE=1 SV=1	NACHT, LRR and PYD domains-containing protein 12-like isoform X1 [Oncorhynchus mykiss]	molecular function: binding (GO:0005488);; cellular component: membrane (GO:0016020);; cellular component: membrane part (GO:0044425)	--
gene37240	LOC110500039	adapters, effectors and signal transducers	NALP1	0.558776	0.900961	--	--	Function to find	--	NACHT, LRR and PYD domains-containing protein 1b allele 3-like [Oncorhynchus mykiss]	--	--
gene31958	LOC110493230	adapters, effectors and signal transducers	MAPK	0.728355	0.578968	--	--	Protein kinase domain;; Protein tyrosine kinase;; Kinase-like	Serine/threonine-protein kinase PAK 3 OS=Xenopus laevis OX=8355 GN=pak3 PE=2 SV=1	mitogen-activated protein kinase kinase kinase 4-like [Oncorhynchus mykiss]	--	MAPK signaling pathway (ko04010);; GnRH signaling pathway (ko04912)
gene5365	LOC110520122	adapters, effectors and signal transducers	MAPK	0.909528	-0.273276	--	--	Protein kinase domain;; Protein tyrosine kinase;; Lipopolysaccharide kinase (Kdo/WaaP) family	Mitogen-activated protein kinase 14 OS=Xenopus laevis OX=8355 GN=mapk14 PE=2 SV=1	mitogen-activated protein kinase 11-like isoform X1 [Oncorhynchus kisutch]	biological process: metabolic process (GO:0008152);; biological process: cellular process (GO:0009987);; biological process: signaling (GO:0023052);; biological process: single-organism process (GO:0044699);; biological process: response to stimulus (GO:0050896);; biological process: biological regulation (GO:0065007);; molecular function: catalytic activity (GO:0003824);; molecular function: sig…	MAPK signaling pathway (ko04010);; FoxO signaling pathway (ko04068);; Adrenergic signaling in cardiomyocytes (ko04261);; VEGF signaling pathway (ko04370);; Toll-like receptor signaling pathway (ko04620);; NOD-like receptor signaling pathway (ko04621);; RIG-I-like receptor signaling pathway (ko04622);; GnRH signaling pathway (ko04912);; Progesterone-mediated oocyte maturation (ko04914);; AGE-RAGE …
gene36949	LOC110499780	adapters, effectors and signal transducers	XPR	0.858032	-0.37806	--	--	--	--	xenotropic and polytropic retrovirus receptor 1 homolog [Astyanax mexicanus]	--	--
gene34068	LOC110496444	adapters, effectors and signal transducers	NFkBI	0.269835	-1.60949	--	--	Ankyrin repeats (3 copies);; Ankyrin repeats (many copies);; Ankyrin repeat;; Ankyrin repeats (many copies);; Ankyrin repeat	NF-kappa-B inhibitor alpha OS=Gallus gallus OX=9031 GN=NFKBIA PE=2 SV=1	NF-kappa-B inhibitor alpha-like [Oncorhynchus mykiss]	--	Apoptosis (ko04210);; Toll-like receptor signaling pathway (ko04620);; NOD-like receptor signaling pathway (ko04621);; RIG-I-like receptor signaling pathway (ko04622);; Cytosolic DNA-sensing pathway (ko04623);; Adipocytokine signaling pathway (ko04920);; Herpes simplex infection (ko05168)
Oncorhynchus_mykiss_newGene_35739	--	adapters, effectors and signal transducers	Programmed cell death protein	0.409966	-1.61611	--	--	BRO1-like domain;; BRO1-like domain	Programmed cell death 6-interacting protein OS=Xenopus laevis OX=8355 GN=pdcd6ip PE=1 SV=1	programmed cell death 6-interacting protein-like [Oncorhynchus mykiss]	--	Endocytosis (ko04144)
Oncorhynchus_mykiss_newGene_3650	--	adapters, effectors and signal transducers	UBE	0.261962	-1.69965	--	--	Ubiquitin-conjugating enzyme	Ubiquitin-conjugating enzyme E2 D4 OS=Xenopus laevis OX=8355 GN=ube2d4 PE=1 SV=1	ubiquitin-conjugating enzyme E2 J1 [Oncorhynchus mykiss]	cellular component: membrane (GO:0016020);; cellular component: membrane part (GO:0044425)	Ubiquitin mediated proteolysis (ko04120);; Protein processing in endoplasmic reticulum (ko04141)
Oncorhynchus_mykiss_newGene_19576	--	adapters, effectors and signal transducers	CD166	0.188234	-1.97597	--	--	Immunoglobulin domain;; CD80-like C2-set immunoglobulin domain;; Immunoglobulin I-set domain;; Immunoglobulin domain;; Immunoglobulin domain;; Immunoglobulin V-set domain	CD166 antigen OS=Gallus gallus OX=9031 GN=ALCAM PE=1 SV=1	basal cell adhesion molecule-like [Oncorhynchus mykiss]	--	--
Oncorhynchus_mykiss_newGene_23930	--	adapters, effectors and signal transducers	CD80	0.0660114	-2.68207	--	--	Immunoglobulin V-set domain;; Immunoglobulin I-set domain;; CD80-like C2-set immunoglobulin domain	--	T-lymphocyte activation antigen CD80-like [Oncorhynchus mykiss]	cellular component: membrane (GO:0016020);; cellular component: membrane part (GO:0044425)	Cell adhesion molecules (CAMs) (ko04514);; Toll-like receptor signaling pathway (ko04620);; Intestinal immune network for IgA production (ko04672)
gene5513	LOC110504333	adapters, effectors and signal transducers	perforin	0.138389	-3.97932	--	--	MAC/Perforin domain;; C2 domain	--	perforin-1-like [Oncorhynchus mykiss]	cellular component: cell (GO:0005623);; cellular component: membrane (GO:0016020);; cellular component: macromolecular complex (GO:0032991);; cellular component: membrane part (GO:0044425);; cellular component: cell part (GO:0044464);; biological process: immune system process (GO:0002376);; biological process: response to stimulus (GO:0050896)	Apoptosis (ko04210)
gene33321	LOC110495794	adapters, effectors and signal transducers	Programmed cell death protein	0.263982	-4.87146	--	--	Protein of unknown function (DUF1241)	Programmed cell death protein 10-B OS=Danio rerio OX=7955 GN=pdcd10b PE=1 SV=1	programmed cell death protein 10-like [Salvelinus alpinus]	cellular component: cell (GO:0005623);; cellular component: membrane (GO:0016020);; cellular component: organelle (GO:0043226);; cellular component: organelle part (GO:0044422);; cellular component: cell part (GO:0044464);; biological process: developmental process (GO:0032502);; biological process: single-organism process (GO:0044699);; biological process: multicellular organismal process (GO:00…	--
gene22793	LOC110538998	adapters, effectors and signal transducers	Programmed cell death protein	--	--	1.27664e-07	4.80691	ALIX V-shaped domain binding to HIV	Programmed cell death 6-interacting protein OS=Xenopus laevis OX=8355 GN=pdcd6ip PE=1 SV=1	unnamed protein product [Oncorhynchus mykiss]	--	Endocytosis (ko04144)
Oncorhynchus_mykiss_newGene_24168	--	adapters, effectors and signal transducers	CD166	--	--	3.26631e-09	4.11411	Immunoglobulin domain;; Immunoglobulin domain;; Immunoglobulin domain;; Immunoglobulin I-set domain;; Immunoglobulin V-set domain;; CD80-like C2-set immunoglobulin domain	CD166 antigen OS=Gallus gallus OX=9031 GN=ALCAM PE=1 SV=1	unnamed protein product [Oncorhynchus mykiss]	cellular component: membrane (GO:0016020);; cellular component: membrane part (GO:0044425)	--
Oncorhynchus_mykiss_newGene_23695	--	adapters, effectors and signal transducers	MAPK	0.00110688	1.60455	0.00268599	3.34705	Domain of unknown function (DUF4071);; Protein kinase domain;; Protein tyrosine kinase	Serine/threonine-protein kinase 4 OS=Xenopus tropicalis OX=8364 GN=stk4 PE=2 SV=1	mitogen-activated protein kinase kinase kinase 5-like [Oncorhynchus mykiss]	--	MAPK signaling pathway (ko04010);; Protein processing in endoplasmic reticulum (ko04141);; Apoptosis (ko04210)
Oncorhynchus_mykiss_newGene_27735	--	adapters, effectors and signal transducers	NLRC5	1.26629e-07	2.27707	0.00588833	3.21489	NACHT domain;; Caspase recruitment domain	Protein NLRC5 OS=Ictalurus punctatus OX=7998 GN=nlrc5 PE=2 SV=1	NACHT, LRR and PYD domains-containing protein 12-like [Oncorhynchus mykiss]	--	--
gene6426	LOC110521470	adapters, effectors and signal transducers	CSF	0.000194336	4.4556	0.00203779	2.93905	Macrophage colony stimulating factor-1 (CSF-1)	--	macrophage colony-stimulating factor precursor isoform X1 [Oncorhynchus mykiss]	molecular function: binding (GO:0005488);; cellular component: membrane (GO:0016020);; cellular component: membrane part (GO:0044425)	--
gene28210	LOC110490282	adapters, effectors and signal transducers	TNIP2	0.00234462	5.8778	0.00108524	2.78414	TSG101 and ALIX binding domain of CEP55;; Leucine zipper of domain CC2 of NEMO, NF-kappa-B essential modulator	--	TNFAIP3-interacting protein 2-like [Oncorhynchus mykiss]	--	--
gene33253	LOC110495740	adapters, effectors and signal transducers	UCH	1.80407e-14	4.26667	1.15629e-06	2.60194	Ubiquitin carboxyl-terminal hydrolase;; Ubiquitin carboxyl-terminal hydrolase	Ubiquitin carboxyl-terminal hydrolase 15 OS=Xenopus tropicalis OX=8364 GN=usp15 PE=2 SV=2	ubiquitin carboxyl-terminal hydrolase 43-like [Oncorhynchus mykiss]	--	--
Oncorhynchus_mykiss_newGene_9629	--	adapters, effectors and signal transducers	UCH	4.3327e-05	2.60425	0.000738581	2.58365	Zn-finger in ubiquitin-hydrolases and other protein;; Ubiquitin carboxyl-terminal hydrolase	Ubiquitin carboxyl-terminal hydrolase 22 OS=Danio rerio OX=7955 GN=usp22 PE=2 SV=1	ubiquitin carboxyl-terminal hydrolase 22-like, partial [Oncorhynchus mykiss]	cellular component: cell (GO:0005623);; cellular component: membrane-enclosed lumen (GO:0031974);; cellular component: macromolecular complex (GO:0032991);; cellular component: organelle (GO:0043226);; cellular component: organelle part (GO:0044422);; cellular component: cell part (GO:0044464);; biological process: biological regulation (GO:0065007);; biological process: metabolic process (GO:000…	--
gene18715	LOC110534476	adapters, effectors and signal transducers	UBE	0.342771	1.08342	0.0242911	2.41477	Ubiquitin-conjugating enzyme	Ubiquitin-conjugating enzyme E2 D2 OS=Xenopus laevis OX=8355 GN=ube2d2 PE=1 SV=1	PREDICTED: ubiquitin-conjugating enzyme E2 L3-like [Salmo salar]	molecular function: binding (GO:0005488)	Ubiquitin mediated proteolysis (ko04120)
gene19954	LOC110535898	adapters, effectors and signal transducers	CBX4	1.47182e-09	4.21905	0.380371	2.35722	Chromo (CHRromatin Organisation MOdifier) domain;; CBX family C-terminal motif	Histone-lysine N-methyltransferase SUV39H2 OS=Gallus gallus OX=9031 GN=SUV39H2 PE=2 SV=1	E3 SUMO-protein ligase CBX4 [Oncorhynchus mykiss]	cellular component: cell (GO:0005623);; cellular component: organelle (GO:0043226);; cellular component: cell part (GO:0044464)	--
gene40150	LOC110503684	adapters, effectors and signal transducers	TRAF	1.54865e-06	2.45731	0.316266	2.31416	TNF receptor-associated factor BIRC3 binding domain;; TRAF-type zinc finger	TNF receptor-associated factor 6 OS=Danio rerio OX=7955 GN=traf6 PE=2 SV=2	TNF receptor-associated factor 2-like isoform X1 [Oncorhynchus mykiss]	biological process: cellular process (GO:0009987);; biological process: biological regulation (GO:0065007);; molecular function: binding (GO:0005488)	MAPK signaling pathway (ko04010);; Protein processing in endoplasmic reticulum (ko04141);; Apoptosis (ko04210);; RIG-I-like receptor signaling pathway (ko04622);; Adipocytokine signaling pathway (ko04920);; Herpes simplex infection (ko05168)
gene8699	slc25a46	adapters, effectors and signal transducers	PIAS	0.0298316	2.19225	0.0420867	2.1772	PINIT domain;; MIZ/SP-RING zinc finger	--	E3 SUMO-protein ligase PIAS4-like isoform X1 [Oncorhynchus mykiss]	molecular function: binding (GO:0005488);; molecular function: catalytic activity (GO:0003824)	Ubiquitin mediated proteolysis (ko04120)
gene45106	LOC110508198	adapters, effectors and signal transducers	SOCS3	0.081806	0.923504	0.085597	2.16542	SH2 domain;; SOCS box	Suppressor of cytokine signaling 3 OS=Gallus gallus OX=9031 GN=SOCS3 PE=2 SV=1	suppressor of cytokine signaling 3 [Oncorhynchus mykiss]	cellular component: cell (GO:0005623);; cellular component: cell part (GO:0044464);; biological process: cellular process (GO:0009987);; biological process: signaling (GO:0023052);; biological process: single-organism process (GO:0044699);; biological process: response to stimulus (GO:0050896);; biological process: biological regulation (GO:0065007);; biological process: metabolic process (GO:000…	Ubiquitin mediated proteolysis (ko04120);; Insulin signaling pathway (ko04910);; Adipocytokine signaling pathway (ko04920);; Herpes simplex infection (ko05168)
gene16987	LOC110532598	adapters, effectors and signal transducers	UBE	0.733172	-0.461602	0.545348	2.084	Ubiquitin-conjugating enzyme	Ubiquitin-conjugating enzyme E2 D4 OS=Xenopus laevis OX=8355 GN=ube2d4 PE=1 SV=1	ubiquitin-conjugating enzyme E2 R1-like isoform X1 [Oncorhynchus mykiss]	molecular function: binding (GO:0005488)	Ubiquitin mediated proteolysis (ko04120);; Herpes simplex infection (ko05168)
gene36297	LOC110499057	adapters, effectors and signal transducers	MAPK	2.99185e-11	5.11307	0.00205709	2.03339	Protein kinase domain;; CNH domain;; Protein tyrosine kinase	Serine/threonine-protein kinase 3/4 OS=Squalus acanthias OX=7797 GN=STK4 PE=2 SV=1	mitogen-activated protein kinase kinase kinase kinase 5-like [Oncorhynchus mykiss]	--	--
gene42013	LOC110505483	adapters, effectors and signal transducers	NLRC3	0.474203	0.52763	4.38266e-05	2.0196	PAAD/DAPIN/Pyrin domain	--	protein NLRC3-like [Oncorhynchus mykiss]	--	--
gene36682	LOC110499412	adapters, effectors and signal transducers	CD166	0.0284203	1.29173	1.64705e-05	1.94519	Immunoglobulin domain;; Immunoglobulin I-set domain;; Immunoglobulin domain;; Immunoglobulin domain;; CD80-like C2-set immunoglobulin domain;; Immunoglobulin V-set domain;; Immunoglobulin C1-set domain	CD166 antigen homolog A OS=Danio rerio OX=7955 GN=alcama PE=1 SV=1	kin of IRRE-like protein 3 isoform X1 [Oncorhynchus mykiss]	--	--
gene125	LOC110532153	adapters, effectors and signal transducers	MAPK	0.841173	0.293981	0.233311	1.92643	--	Mitogen-activated protein kinase 6 OS=Gallus gallus OX=9031 GN=MAPK6 PE=2 SV=1	mitogen-activated protein kinase 6-like, partial [Oncorhynchus mykiss]	biological process: metabolic process (GO:0008152);; biological process: cellular process (GO:0009987);; biological process: signaling (GO:0023052);; biological process: single-organism process (GO:0044699);; biological process: response to stimulus (GO:0050896);; biological process: biological regulation (GO:0065007);; molecular function: catalytic activity (GO:0003824);; molecular function: sig…	--
gene23722	LOC110485777	adapters, effectors and signal transducers	UCH	0.0257255	1.95805	0.0363326	1.82189	Ubiquitin carboxyl-terminal hydrolase;; Ubiquitin carboxyl-terminal hydrolase;; Ubiquitin-like domain	Ubiquitin carboxyl-terminal hydrolase 47 OS=Gallus gallus OX=9031 GN=USP47 PE=3 SV=1	ubiquitin carboxyl-terminal hydrolase 47-like isoform X1 [Oncorhynchus mykiss]	--	--
gene9476	LOC110524613	adapters, effectors and signal transducers	MAPK	0.136541	1.46166	0.11921	1.74565	Protein kinase domain;; Protein tyrosine kinase	Mitogen-activated protein kinase 12 OS=Danio rerio OX=7955 GN=mapk12 PE=2 SV=1	mitogen-activated protein kinase 13-like [Oncorhynchus kisutch]	biological process: metabolic process (GO:0008152);; biological process: cellular process (GO:0009987);; biological process: signaling (GO:0023052);; biological process: single-organism process (GO:0044699);; biological process: response to stimulus (GO:0050896);; biological process: biological regulation (GO:0065007);; molecular function: catalytic activity (GO:0003824);; molecular function: sig…	MAPK signaling pathway (ko04010);; FoxO signaling pathway (ko04068);; Adrenergic signaling in cardiomyocytes (ko04261);; VEGF signaling pathway (ko04370);; Toll-like receptor signaling pathway (ko04620);; NOD-like receptor signaling pathway (ko04621);; RIG-I-like receptor signaling pathway (ko04622);; GnRH signaling pathway (ko04912);; Progesterone-mediated oocyte maturation (ko04914);; AGE-RAGE …
Oncorhynchus_mykiss_newGene_12255	--	adapters, effectors and signal transducers	UBE	0.457161	1.01914	0.0190751	1.72601	Ubiquitin-conjugating enzyme	Ubiquitin-conjugating enzyme E2 D2 OS=Xenopus laevis OX=8355 GN=ube2d2 PE=1 SV=1	unnamed protein product [Oncorhynchus mykiss]	molecular function: binding (GO:0005488);; cellular component: cell (GO:0005623);; cellular component: organelle (GO:0043226);; cellular component: cell part (GO:0044464);; biological process: metabolic process (GO:0008152);; biological process: cellular process (GO:0009987);; molecular function: catalytic activity (GO:0003824)	Ubiquitin mediated proteolysis (ko04120)
gene35112	LOC110497587	adapters, effectors and signal transducers	UCH	0.287561	1.79717	0.0701087	1.68344	Ubiquitin carboxyl-terminal hydrolase;; Ubiquitin carboxyl-terminal hydrolase	Ubiquitin carboxyl-terminal hydrolase 37 OS=Danio rerio OX=7955 GN=usp37 PE=2 SV=1	ubiquitin carboxyl-terminal hydrolase 14-like [Oncorhynchus mykiss]	biological process: metabolic process (GO:0008152);; biological process: cellular process (GO:0009987);; molecular function: catalytic activity (GO:0003824)	--
gene16449	chdh	adapters, effectors and signal transducers	NALP3	0.138419	1.42684	0.0270479	1.63959	Fish-specific NACHT associated domain;; NACHT domain;; SPRY-associated domain;; Leucine Rich repeat;; SPRY domain	Stonustoxin subunit beta OS=Synanceia horrida OX=13279 PE=1 SV=3	NACHT, LRR and PYD domains-containing protein 3-like [Oncorhynchus mykiss]	molecular function: binding (GO:0005488);; cellular component: membrane (GO:0016020);; cellular component: membrane part (GO:0044425)	--
gene46619	LOC110510422	adapters, effectors and signal transducers	perforin	0.0328911	1.17551	0.0291391	1.54606	MAC/Perforin domain	BMP/retinoic acid-inducible neural-specific protein 1 OS=Gallus gallus OX=9031 GN=BRINP1 PE=2 SV=1	BMP/retinoic acid-inducible neural-specific protein 3-like [Oncorhynchus mykiss]	biological process: cellular process (GO:0009987);; biological process: multicellular organismal process (GO:0032501);; biological process: developmental process (GO:0032502);; biological process: single-organism process (GO:0044699);; biological process: biological regulation (GO:0065007)	--
Oncorhynchus_mykiss_newGene_37562	--	adapters, effectors and signal transducers	Programmed cell death protein	0.857544	0.187989	0.0125154	1.5266	Programmed cell death protein 2, C-terminal putative domain	Programmed cell death protein 2-like OS=Gallus gallus OX=9031 GN=PDCD2L PE=2 SV=1	programmed cell death protein 2-like [Oncorhynchus mykiss]	cellular component: cell (GO:0005623);; cellular component: cell part (GO:0044464)	--
gene10874	adam9	adapters, effectors and signal transducers	IKBKB	0.150481	1.39979	0.345348	1.51549	--	--	inhibitor of nuclear factor kappa-B kinase-interacting protein-like [Oncorhynchus mykiss]	cellular component: membrane (GO:0016020);; cellular component: membrane part (GO:0044425)	--
gene53089	LOC110517235	adapters, effectors and signal transducers	perforin	0.0014419	1.88773	0.00624466	1.49604	MAC/Perforin domain;; C2 domain	--	perforin-1-like [Oncorhynchus mykiss]	--	Apoptosis (ko04210)
gene33903	dus3l	adapters, effectors and signal transducers	CD97	0.403904	0.553831	0.000410654	1.48711	--	--	CD97 antigen-like, partial [Oncorhynchus kisutch]	--	--
gene29639	LOC110491960	adapters, effectors and signal transducers	UBE	0.0240871	1.75821	0.00374022	1.46133	Ubiquitin-conjugating enzyme	Ubiquitin-conjugating enzyme E2 D2 OS=Xenopus laevis OX=8355 GN=ube2d2 PE=1 SV=1	PREDICTED: ubiquitin-conjugating enzyme E2 D1 [Cynoglossus semilaevis]	molecular function: binding (GO:0005488);; molecular function: catalytic activity (GO:0003824)	Ubiquitin mediated proteolysis (ko04120);; Protein processing in endoplasmic reticulum (ko04141)
gene10763	LOC110525997	adapters, effectors and signal transducers	chemotaxin	0.0884201	1.28465	0.0922971	1.4464	BRICHOS domain	Leukocyte cell-derived chemotaxin 1 OS=Gallus gallus OX=9031 GN=CNMD PE=2 SV=1	leukocyte cell-derived chemotaxin 1-like [Oncorhynchus mykiss]	molecular function: binding (GO:0005488);; cellular component: cell (GO:0005623);; cellular component: membrane (GO:0016020);; cellular component: cell part (GO:0044464);; biological process: biological adhesion (GO:0022610);; cellular component: membrane part (GO:0044425)	--
Oncorhynchus_mykiss_newGene_2063	--	adapters, effectors and signal transducers	UBE	3.40797e-05	2.10576	0.000382568	1.41164	Ubiquitin-conjugating enzyme	Ubiquitin-conjugating enzyme E2 D2 OS=Xenopus laevis OX=8355 GN=ube2d2 PE=1 SV=1	PREDICTED: ubiquitin-conjugating enzyme E2 E1-like [Salmo salar]	molecular function: binding (GO:0005488)	Ubiquitin mediated proteolysis (ko04120)
Oncorhynchus_mykiss_newGene_50521	--	adapters, effectors and signal transducers	TRAF	0.000849923	2.95942	0.000424089	1.40085	--	TNF receptor-associated factor 6 OS=Danio rerio OX=7955 GN=traf6 PE=2 SV=2	TNF receptor-associated factor 6-like [Oncorhynchus mykiss]	biological process: single-organism process (GO:0044699);; molecular function: binding (GO:0005488);; biological process: biological regulation (GO:0065007);; biological process: response to stimulus (GO:0050896)	MAPK signaling pathway (ko04010);; Ubiquitin mediated proteolysis (ko04120);; Endocytosis (ko04144);; Toll-like receptor signaling pathway (ko04620);; NOD-like receptor signaling pathway (ko04621);; RIG-I-like receptor signaling pathway (ko04622);; Herpes simplex infection (ko05168)
gene2222	LOC110534585	adapters, effectors and signal transducers	UBE	0.000129521	2.03675	0.014893	1.39086	Ubiquitin-conjugating enzyme	Ubiquitin-conjugating enzyme E2 D4 OS=Xenopus laevis OX=8355 GN=ube2d4 PE=1 SV=1	ubiquitin-conjugating enzyme E2 R2 isoform X1 [Salvelinus alpinus]	molecular function: binding (GO:0005488)	Ubiquitin mediated proteolysis (ko04120);; Herpes simplex infection (ko05168)
Oncorhynchus_mykiss_newGene_12845	--	adapters, effectors and signal transducers	NLRC5	1	-0.0432666	0.0789461	1.38483	Leucine Rich repeat;; Fish-specific NACHT associated domain;; NACHT domain;; Leucine Rich repeats (2 copies);; Leucine Rich Repeat	Protein NLRC5 OS=Ictalurus punctatus OX=7998 GN=nlrc5 PE=2 SV=1	NACHT, LRR and PYD domains-containing protein 3-like isoform X1 [Oncorhynchus mykiss]	molecular function: binding (GO:0005488)	--
gene2303	LOC110486598	adapters, effectors and signal transducers	UCH	0.0113822	1.22239	0.00203003	1.38002	Ubiquitin carboxyl-terminal hydrolase;; Ubiquitin carboxyl-terminal hydrolase	Ubiquitin carboxyl-terminal hydrolase 12-A OS=Xenopus laevis OX=8355 GN=usp12-a PE=2 SV=1	ubiquitin carboxyl-terminal hydrolase 12 [Salvelinus alpinus]	--	--
gene19337	boc	adapters, effectors and signal transducers	MAPKKK	0.731199	0.41141	0.0598569	1.35732	Protein tyrosine kinase;; Protein kinase domain;; Variant SH3 domain;; SH3 domain;; Variant SH3 domain	Mitogen-activated protein kinase kinase kinase 10 OS=Xenopus laevis OX=8355 GN=map3k10 PE=1 SV=1	mitogen-activated protein kinase kinase kinase 21-like isoform X1 [Oncorhynchus mykiss]	biological process: biological regulation (GO:0065007);; biological process: metabolic process (GO:0008152);; biological process: cellular process (GO:0009987);; biological process: signaling (GO:0023052);; biological process: single-organism process (GO:0044699);; biological process: response to stimulus (GO:0050896);; molecular function: catalytic activity (GO:0003824);; molecular function: sig…	--
gene15970	LOC110532940	adapters, effectors and signal transducers	TRAF	0.675228	-1.62591	0.277694	1.35547	TRAF-type zinc finger;; Zinc finger, C3HC4 type (RING finger);; Zinc finger, C3HC4 type (RING finger);; RING-type zinc-finger;; MATH domain;; TRAF-like zinc-finger	TNF receptor-associated factor 6 OS=Danio rerio OX=7955 GN=traf6 PE=2 SV=2	TNF receptor-associated factor 4-like [Oncorhynchus kisutch]	molecular function: catalytic activity (GO:0003824);; cellular component: cell (GO:0005623);; cellular component: cell part (GO:0044464);; biological process: biological regulation (GO:0065007);; molecular function: binding (GO:0005488);; biological process: metabolic process (GO:0008152);; biological process: cellular process (GO:0009987)	--
gene38585	LOC100135919	adapters, effectors and signal transducers	STAT3	0.000915702	1.68083	0.00540038	1.31566	STAT protein, DNA binding domain;; STAT protein, all-alpha domain;; STAT protein, protein interaction domain;; SH2 domain	Signal transducer and activator of transcription 3 OS=Gallus gallus OX=9031 GN=STAT3 PE=1 SV=2	stat3 isoform X1 [Oncorhynchus mykiss]	molecular function: binding (GO:0005488);; biological process: biological regulation (GO:0065007);; molecular function: nucleic acid binding transcription factor activity (GO:0001071);; molecular function: signal transducer activity (GO:0004871);; cellular component: cell (GO:0005623);; cellular component: organelle (GO:0043226);; cellular component: cell part (GO:0044464);; biological process: c…	FoxO signaling pathway (ko04068);; Adipocytokine signaling pathway (ko04920);; AGE-RAGE signaling pathway in diabetic complications (ko04933)
gene18316	LOC110534115	adapters, effectors and signal transducers	SOCS6	2.79609e-12	2.84791	0.216322	1.31527	SH2 domain;; SOCS box	Cytokine-inducible SH2-containing protein OS=Gallus gallus OX=9031 GN=CISH PE=2 SV=1	suppressor of cytokine signaling 6-like [Oncorhynchus mykiss]	cellular component: cell (GO:0005623);; cellular component: cell part (GO:0044464);; biological process: metabolic process (GO:0008152);; biological process: cellular process (GO:0009987);; biological process: signaling (GO:0023052);; biological process: single-organism process (GO:0044699);; biological process: response to stimulus (GO:0050896);; biological process: biological regulation (GO:006…	--
gene35366	LOC110497823	adapters, effectors and signal transducers	MLPH	0.00259708	1.35524	0.00133256	1.28864	--	--	melanophilin-like [Oncorhynchus mykiss]	--	--
Oncorhynchus_mykiss_newGene_50724	--	adapters, effectors and signal transducers	UBE	0.00879468	1.16475	0.00116558	1.2868	Ubiquitin-conjugating enzyme	Ubiquitin-conjugating enzyme E2 D4 OS=Xenopus laevis OX=8355 GN=ube2d4 PE=1 SV=1	PREDICTED: ubiquitin-conjugating enzyme E2 D4-like isoform X1 [Salmo salar]	biological process: metabolic process (GO:0008152);; biological process: cellular process (GO:0009987);; molecular function: binding (GO:0005488);; molecular function: catalytic activity (GO:0003824);; biological process: biological regulation (GO:0065007)	Ubiquitin mediated proteolysis (ko04120);; Protein processing in endoplasmic reticulum (ko04141)
gene46202	xrra1	adapters, effectors and signal transducers	NALP12	0.0792498	0.86865	0.00371874	1.27237	NACHT domain;; Fish-specific NACHT associated domain;; PAAD/DAPIN/Pyrin domain;; SPRY-associated domain;; Leucine Rich repeat;; SPRY domain	Stonustoxin subunit beta OS=Synanceia horrida OX=13279 PE=1 SV=3	NACHT, LRR and PYD domains-containing protein 12-like [Oncorhynchus mykiss]	molecular function: binding (GO:0005488)	--
gene39410	LOC110502502	adapters, effectors and signal transducers	NALP12	0.16006	0.805336	0.00635537	1.24634	--	--	PREDICTED: NACHT, LRR and PYD domains-containing protein 12-like [Salmo salar]	--	--
gene19260	LOC110535286	adapters, effectors and signal transducers	PIAS	0.366803	0.842401	0.19113	1.24469	MIZ/SP-RING zinc finger;; PINIT domain	--	E3 SUMO-protein ligase PIAS1 [Oncorhynchus mykiss]	molecular function: binding (GO:0005488);; molecular function: catalytic activity (GO:0003824)	Ubiquitin mediated proteolysis (ko04120)
gene14555	LOC110530021	adapters, effectors and signal transducers	JAK1	0.0428261	1.74594	0.0102225	1.19923	Protein tyrosine kinase;; Protein kinase domain	Tyrosine-protein kinase JAK1 OS=Danio rerio OX=7955 GN=jak1 PE=1 SV=1	tyrosine-protein kinase JAK1-like [Oncorhynchus mykiss]	biological process: metabolic process (GO:0008152);; biological process: cellular process (GO:0009987);; molecular function: catalytic activity (GO:0003824);; molecular function: binding (GO:0005488);; cellular component: cell (GO:0005623);; cellular component: organelle (GO:0043226);; cellular component: cell part (GO:0044464);; cellular component: membrane (GO:0016020);; biological process: sig…	Herpes simplex infection (ko05168)
gene36904	LOC110499745	adapters, effectors and signal transducers	MAPK	0.246043	-1.15857	0.0644646	1.17841	Protein kinase domain;; Protein tyrosine kinase	MAP kinase-interacting serine/threonine-protein kinase 2 OS=Xenopus laevis OX=8355 GN=mknk2 PE=2 SV=1	MAP kinase-interacting serine/threonine-protein kinase 2-like [Oncorhynchus mykiss]	molecular function: binding (GO:0005488);; biological process: metabolic process (GO:0008152);; biological process: cellular process (GO:0009987);; molecular function: catalytic activity (GO:0003824)	MAPK signaling pathway (ko04010);; Insulin signaling pathway (ko04910)
gene29325	pnmt	adapters, effectors and signal transducers	MAPK	0.311389	0.686732	0.0330949	1.12077	CNH domain;; Protein kinase domain;; Protein tyrosine kinase	Serine/threonine-protein kinase 3 OS=Xenopus laevis OX=8355 GN=stk3 PE=2 SV=1	mitogen-activated protein kinase kinase kinase kinase 3-like [Oncorhynchus mykiss]	--	MAPK signaling pathway (ko04010)
gene46366	LOC110510170	adapters, effectors and signal transducers	MAPK	0.106182	0.774373	0.00629184	1.11866	Protein kinase domain;; Protein tyrosine kinase;; RIO1 family	Mitogen-activated protein kinase 12 OS=Danio rerio OX=7955 GN=mapk12 PE=2 SV=1	mitogen-activated protein kinase 12-like isoform X1 [Oncorhynchus mykiss]	biological process: metabolic process (GO:0008152);; biological process: cellular process (GO:0009987);; biological process: signaling (GO:0023052);; biological process: single-organism process (GO:0044699);; biological process: response to stimulus (GO:0050896);; biological process: biological regulation (GO:0065007);; molecular function: catalytic activity (GO:0003824);; molecular function: sig…	MAPK signaling pathway (ko04010);; FoxO signaling pathway (ko04068);; Adrenergic signaling in cardiomyocytes (ko04261);; VEGF signaling pathway (ko04370);; Toll-like receptor signaling pathway (ko04620);; NOD-like receptor signaling pathway (ko04621);; RIG-I-like receptor signaling pathway (ko04622);; GnRH signaling pathway (ko04912);; Progesterone-mediated oocyte maturation (ko04914);; AGE-RAGE …
Oncorhynchus_mykiss_newGene_52183	--	adapters, effectors and signal transducers	MAPK	1.66854e-05	3.06488	0.250638	1.10989	--	--	PREDICTED: mitogen-activated protein kinase 7-like [Salmo salar]	--	--
Oncorhynchus_mykiss_newGene_31441	--	adapters, effectors and signal transducers	NLRC4	0.744934	0.328828	0.083166	1.09816	Caspase recruitment domain	NLR family CARD domain-containing protein 4 OS=Xenopus tropicalis OX=8364 GN=nlrc4 PE=2 SV=2	uncharacterized protein LOC110530286 [Oncorhynchus mykiss]	biological process: biological regulation (GO:0065007)	NOD-like receptor signaling pathway (ko04621)
gene3452	LOC110498407	adapters, effectors and signal transducers	UBE	0.675755	0.347295	0.0332768	1.08213	Ubiquitin-conjugating enzyme	Ubiquitin-conjugating enzyme E2 D4 OS=Xenopus laevis OX=8355 GN=ube2d4 PE=1 SV=1	ubiquitin-conjugating enzyme E2 D4 [Danio rerio]	biological process: metabolic process (GO:0008152);; biological process: cellular process (GO:0009987);; molecular function: catalytic activity (GO:0003824);; molecular function: binding (GO:0005488);; biological process: biological regulation (GO:0065007);; biological process: multicellular organismal process (GO:0032501);; biological process: developmental process (GO:0032502);; biological proc…	Ubiquitin mediated proteolysis (ko04120);; Protein processing in endoplasmic reticulum (ko04141)
gene12508	LOC110528941	adapters, effectors and signal transducers	UCH	0.829219	0.177502	0.0241114	1.07477	Ubiquitin carboxyl-terminal hydrolase;; Ubiquitin carboxyl-terminal hydrolase	Ubiquitin carboxyl-terminal hydrolase 28 OS=Gallus gallus OX=9031 GN=USP28 PE=2 SV=1	ubiquitin carboxyl-terminal hydrolase 25-like isoform X1 [Oncorhynchus mykiss]	--	--
gene33306	LOC110495779	adapters, effectors and signal transducers	UCH	0.0181474	1.27754	0.0435015	1.06562	Ubiquitin carboxyl-terminal hydrolase;; Ubiquitin carboxyl-terminal hydrolase	Ubiquitin carboxyl-terminal hydrolase 48 OS=Gallus gallus OX=9031 GN=USP48 PE=2 SV=1	ubiquitin carboxyl-terminal hydrolase 34-like [Oncorhynchus mykiss]	--	--
Oncorhynchus_mykiss_newGene_21354	--	adapters, effectors and signal transducers	NLRC5	0.56359	-0.799933	0.38094	1.06167	NACHT domain;; Fish-specific NACHT associated domain;; PAAD/DAPIN/Pyrin domain	Protein NLRC5 OS=Ictalurus punctatus OX=7998 GN=nlrc5 PE=2 SV=1	NLR family CARD domain-containing protein 3-like isoform X1 [Oncorhynchus mykiss]	molecular function: binding (GO:0005488)	--
gene51832	LOC110515912	adapters, effectors and signal transducers	MAPK	7.2129e-05	1.86697	0.0592519	1.05487	Domain of unknown function (DUF4071);; Protein kinase domain;; Protein tyrosine kinase	Serine/threonine-protein kinase 4 OS=Xenopus tropicalis OX=8364 GN=stk4 PE=2 SV=1	mitogen-activated protein kinase kinase kinase 5-like isoform X1 [Oncorhynchus mykiss]	--	MAPK signaling pathway (ko04010);; Protein processing in endoplasmic reticulum (ko04141);; Apoptosis (ko04210)
Oncorhynchus_mykiss_newGene_53444	--	adapters, effectors and signal transducers	UCH	0.059795	1.24289	0.102611	1.03928	Ubiquitin carboxyl-terminal hydrolase;; Ubiquitin carboxyl-terminal hydrolase	Ubiquitin carboxyl-terminal hydrolase 2 OS=Gallus gallus OX=9031 GN=USP2 PE=2 SV=1	ubiquitin carboxyl-terminal hydrolase 2-like isoform X1 [Oncorhynchus mykiss]	biological process: metabolic process (GO:0008152);; biological process: cellular process (GO:0009987);; molecular function: catalytic activity (GO:0003824)	--
gene31392	LOC110493766	adapters, effectors and signal transducers	perforin	--	--	0.289481	1.03881	MAC/Perforin domain	BMP/retinoic acid-inducible neural-specific protein 1 OS=Gallus gallus OX=9031 GN=BRINP1 PE=2 SV=1	BMP/retinoic acid-inducible neural-specific protein 1-like [Oncorhynchus mykiss]	biological process: cellular process (GO:0009987);; biological process: multicellular organismal process (GO:0032501);; biological process: developmental process (GO:0032502);; biological process: single-organism process (GO:0044699);; biological process: biological regulation (GO:0065007)	--
Oncorhynchus_mykiss_newGene_1303	--	adapters, effectors and signal transducers	MAPK	0.90027	-0.158326	0.0596416	1.01534	Protein kinase domain	Mitogen-activated protein kinase 6 OS=Gallus gallus OX=9031 GN=MAPK6 PE=2 SV=1	mitogen-activated protein kinase 6-like [Oncorhynchus mykiss]	biological process: metabolic process (GO:0008152);; biological process: cellular process (GO:0009987);; molecular function: catalytic activity (GO:0003824)	--
gene53211	LOC110517365	adapters, effectors and signal transducers	NFkb	0.701598	0.396496	0.216199	0.979136	Ankyrin repeats (3 copies);; Ankyrin repeats (many copies);; Ankyrin repeats (many copies);; Ankyrin repeat;; Ankyrin repeat	Nuclear factor NF-kappa-B p100 subunit OS=Xenopus laevis OX=8355 GN=nfkb2 PE=2 SV=1	B-cell lymphoma 3 protein homolog [Oncorhynchus mykiss]	--	--
Oncorhynchus_mykiss_newGene_18116	--	adapters, effectors and signal transducers	MAPK	0.00199037	2.19955	0.27287	0.978545	CNH domain;; Protein kinase domain;; Protein tyrosine kinase	Serine/threonine-protein kinase 4 OS=Xenopus laevis OX=8355 GN=stk4 PE=2 SV=1	mitogen-activated protein kinase kinase kinase kinase 2-like isoform X3 [Oncorhynchus mykiss]	biological process: biological regulation (GO:0065007);; molecular function: binding (GO:0005488);; cellular component: cell (GO:0005623);; cellular component: cell part (GO:0044464);; biological process: metabolic process (GO:0008152);; biological process: cellular process (GO:0009987);; biological process: signaling (GO:0023052);; biological process: single-organism process (GO:0044699);; biolo…	--
gene44911	LOC110508654	adapters, effectors and signal transducers	NALP12	0.246608	0.74577	0.0815796	0.948171	Leucine Rich repeat;; NACHT domain;; Leucine Rich repeats (2 copies);; Leucine rich repeat;; Leucine Rich Repeat	--	NACHT, LRR and PYD domains-containing protein 12-like [Oncorhynchus mykiss]	molecular function: binding (GO:0005488)	--
gene20821	alpk2	adapters, effectors and signal transducers	UCH	--	--	0.399794	0.902483	Ubiquitin carboxyl-terminal hydrolase;; Ubiquitin carboxyl-terminal hydrolase	Ubiquitin carboxyl-terminal hydrolase 37 OS=Danio rerio OX=7955 GN=usp37 PE=2 SV=1	ubiquitin carboxyl-terminal hydrolase 37-like [Oncorhynchus mykiss]	--	--
gene39511	LOC110503103	adapters, effectors and signal transducers	NLRC5	0.302072	-0.869598	0.0872787	0.899224	Fish-specific NACHT associated domain;; NACHT domain	Protein NLRC5 OS=Ictalurus punctatus OX=7998 GN=nlrc5 PE=2 SV=1	NLR family CARD domain-containing protein 3-like, partial [Salvelinus alpinus]	molecular function: binding (GO:0005488)	--
gene18445	LOC110534240	adapters, effectors and signal transducers	granzyme	0.0239776	1.28751	0.0955296	0.881022	Trypsin;; Trypsin;; Trypsin	Trypsin-1 OS=Salmo salar OX=8030 PE=1 SV=1	LOW QUALITY PROTEIN: uncharacterized protein LOC110503652 [Oncorhynchus mykiss]	biological process: metabolic process (GO:0008152);; molecular function: catalytic activity (GO:0003824);; cellular component: extracellular region (GO:0005576);; cellular component: cell (GO:0005623);; biological process: response to stimulus (GO:0050896);; biological process: multicellular organismal process (GO:0032501);; biological process: single-organism process (GO:0044699);; biological pr…	Neuroactive ligand-receptor interaction (ko04080)
gene20026	LOC110535959	adapters, effectors and signal transducers	MAPKKK	0.563267	-0.726181	0.744907	0.878266	Protein tyrosine kinase;; Protein kinase domain	Mitogen-activated protein kinase kinase kinase 10 OS=Xenopus laevis OX=8355 GN=map3k10 PE=1 SV=1	Abelson tyrosine-protein kinase 2-like [Oncorhynchus mykiss]	--	MAPK signaling pathway (ko04010);; Tight junction (ko04530)
gene34385	LOC110496714	adapters, effectors and signal transducers	PIAS	0.403785	0.478008	0.0481139	0.876724	PINIT domain	--	PREDICTED: E3 SUMO-protein ligase PIAS1-like, partial [Salmo salar]	--	Ubiquitin mediated proteolysis (ko04120);; Jak-STAT signaling pathway (ko04630);; Hepatitis C (ko05160)
gene9605	jak1	adapters, effectors and signal transducers	JAK1	0.00550472	1.40441	0.0822124	0.875413	Protein tyrosine kinase;; Protein kinase domain	Tyrosine-protein kinase JAK1 OS=Danio rerio OX=7955 GN=jak1 PE=1 SV=1	tyrosine-protein kinase JAK1 [Seriola lalandi dorsalis]	biological process: metabolic process (GO:0008152);; biological process: cellular process (GO:0009987);; molecular function: catalytic activity (GO:0003824);; molecular function: binding (GO:0005488);; cellular component: cell (GO:0005623);; cellular component: organelle (GO:0043226);; cellular component: cell part (GO:0044464);; cellular component: membrane (GO:0016020);; biological process: sig…	Herpes simplex infection (ko05168)
gene4401	LOC110508803	adapters, effectors and signal transducers	MAPK	0.907594	-0.18752	0.284097	0.868011	Protein kinase domain;; Protein tyrosine kinase;; Lipopolysaccharide kinase (Kdo/WaaP) family	Mitogen-activated protein kinase 12 OS=Danio rerio OX=7955 GN=mapk12 PE=2 SV=1	mitogen-activated protein kinase 12-like isoform X1 [Oncorhynchus mykiss]	biological process: metabolic process (GO:0008152);; biological process: cellular process (GO:0009987);; biological process: signaling (GO:0023052);; biological process: single-organism process (GO:0044699);; biological process: response to stimulus (GO:0050896);; biological process: biological regulation (GO:0065007);; molecular function: catalytic activity (GO:0003824);; molecular function: sig…	MAPK signaling pathway (ko04010);; FoxO signaling pathway (ko04068);; Adrenergic signaling in cardiomyocytes (ko04261);; VEGF signaling pathway (ko04370);; Toll-like receptor signaling pathway (ko04620);; NOD-like receptor signaling pathway (ko04621);; RIG-I-like receptor signaling pathway (ko04622);; GnRH signaling pathway (ko04912);; Progesterone-mediated oocyte maturation (ko04914);; AGE-RAGE …
gene45322	LOC110509030	adapters, effectors and signal transducers	UCH	1	-0.00997686	0.13549	0.867152	Ubiquitin carboxyl-terminal hydrolase;; Ubiquitin carboxyl-terminal hydrolase;; Ataxin-2 C-terminal region	Ubiquitin carboxyl-terminal hydrolase 10 OS=Gallus gallus OX=9031 GN=USP10 PE=2 SV=1	ubiquitin carboxyl-terminal hydrolase 10-like isoform X1 [Oncorhynchus mykiss]	biological process: metabolic process (GO:0008152);; molecular function: catalytic activity (GO:0003824);; cellular component: cell (GO:0005623);; cellular component: cell part (GO:0044464);; biological process: cellular process (GO:0009987);; biological process: signaling (GO:0023052);; biological process: single-organism process (GO:0044699);; biological process: response to stimulus (GO:005089…	--
gene25473	seh1l	adapters, effectors and signal transducers	UCH	0.452366	0.541078	0.156002	0.861146	Domain of unknown function (DUF4205)	Ubiquitin carboxyl-terminal hydrolase MINDY-3 OS=Danio rerio OX=7955 GN=mindy3 PE=2 SV=1	ubiquitin carboxyl-terminal hydrolase MINDY-3 isoform X1 [Oncorhynchus mykiss]	--	--
gene28642	LOC110490641	adapters, effectors and signal transducers	UBE	0.0604008	0.984436	0.0900558	0.855163	Ubiquitin-conjugating enzyme	Ubiquitin-conjugating enzyme E2 D2 OS=Xenopus laevis OX=8355 GN=ube2d2 PE=1 SV=1	ubiquitin-conjugating enzyme E2 E2-like [Esox lucius]	molecular function: binding (GO:0005488)	Ubiquitin mediated proteolysis (ko04120)
gene34553	LOC110497232	adapters, effectors and signal transducers	NWD2	0.459239	0.441979	0.0810613	0.845462	--	--	NACHT and WD repeat domain-containing protein 2 [Oncorhynchus mykiss]	--	--
gene39526	LOC110502627	adapters, effectors and signal transducers	XPR	0.693922	-0.297566	0.0778671	0.842665	EXS family;; SPX domain	Xenotropic and polytropic retrovirus receptor 1 homolog OS=Danio rerio OX=7955 GN=xpr1 PE=3 SV=1	xenotropic and polytropic retrovirus receptor 1 homolog [Oncorhynchus mykiss]	cellular component: membrane (GO:0016020);; cellular component: membrane part (GO:0044425)	--
Oncorhynchus_mykiss_newGene_10554	--	adapters, effectors and signal transducers	CD166	3.23998e-07	2.08573	0.0834772	0.837247	Immunoglobulin domain;; Immunoglobulin domain;; Immunoglobulin I-set domain;; Immunoglobulin domain;; Immunoglobulin V-set domain;; CD80-like C2-set immunoglobulin domain;; Immunoglobulin C1-set domain	CD166 antigen homolog A OS=Danio rerio OX=7955 GN=alcama PE=1 SV=1	kin of IRRE-like protein 3 [Oncorhynchus mykiss]	--	--
gene9218	LOC110524366	adapters, effectors and signal transducers	MAPK	0.204378	0.669559	0.0698588	0.835937	Protein kinase domain;; Protein tyrosine kinase;; Kinase-like	Dual specificity mitogen-activated protein kinase kinase 2 (Fragment) OS=Xenopus laevis OX=8355 GN=map2k2 PE=1 SV=1	dual specificity mitogen-activated protein kinase kinase 7-like [Oncorhynchus mykiss]	biological process: multicellular organismal process (GO:0032501);; biological process: developmental process (GO:0032502);; biological process: single-organism process (GO:0044699);; biological process: metabolic process (GO:0008152);; biological process: cellular process (GO:0009987);; molecular function: catalytic activity (GO:0003824);; molecular function: binding (GO:0005488)	MAPK signaling pathway (ko04010);; ErbB signaling pathway (ko04012);; Protein processing in endoplasmic reticulum (ko04141);; Toll-like receptor signaling pathway (ko04620);; GnRH signaling pathway (ko04912)
gene20910	LOC100136685	adapters, effectors and signal transducers	NLRC5	0.394858	1.06098	0.599763	0.834186	Fish-specific NACHT associated domain;; NACHT domain	Protein NLRC5 OS=Ictalurus punctatus OX=7998 GN=nlrc5 PE=2 SV=1	NLR family CARD domain-containing protein 3-like [Oncorhynchus mykiss]	molecular function: binding (GO:0005488)	--
gene44695	LOC110508452	adapters, effectors and signal transducers	NALP1	0.788446	0.202813	0.0771717	0.833896	Function to find	--	NACHT, LRR and PYD domains-containing protein 1b allele 5-like [Oncorhynchus mykiss]	--	--
gene34870	LOC110498484	adapters, effectors and signal transducers	NLRC5	0.508479	0.691046	0.366171	0.801143	NACHT domain;; Fish-specific NACHT associated domain	Protein NLRC5 OS=Ictalurus punctatus OX=7998 GN=nlrc5 PE=2 SV=1	protein NLRC3-like [Oncorhynchus mykiss]	--	--
gene31028	LOC110493463	adapters, effectors and signal transducers	UCH	0.0288485	1.56183	0.579435	0.798935	Ubiquitin carboxyl-terminal hydrolase;; Ubiquitin carboxyl-terminal hydrolase	Ubiquitin carboxyl-terminal hydrolase 15 OS=Xenopus tropicalis OX=8364 GN=usp15 PE=2 SV=2	ubiquitin carboxyl-terminal hydrolase 43-like [Oncorhynchus mykiss]	--	--
gene52430	LOC110516541	adapters, effectors and signal transducers	MAPKKK	0.122769	1.18332	0.082606	0.796542	CNH domain	--	PREDICTED: mitogen-activated protein kinase kinase kinase kinase 5-like isoform X6 [Salmo salar]	biological process: biological regulation (GO:0065007);; molecular function: binding (GO:0005488);; cellular component: cell (GO:0005623);; cellular component: cell part (GO:0044464);; biological process: metabolic process (GO:0008152);; biological process: cellular process (GO:0009987);; biological process: signaling (GO:0023052);; biological process: single-organism process (GO:0044699);; biolo…	--
gene42670	LOC100136594	adapters, effectors and signal transducers	UBE	0.115051	1.00871	0.213592	0.793668	Ubiquitin-conjugating enzyme;; U-box domain	Ubiquitin-conjugating enzyme E2 D2 OS=Xenopus laevis OX=8355 GN=ube2d2 PE=1 SV=1	uncharacterized protein LOC110526774 [Oncorhynchus mykiss]	--	--
gene6780	LOC110521800	adapters, effectors and signal transducers	JAK1	0.177726	0.745982	0.132551	0.776204	Protein tyrosine kinase;; Protein kinase domain	Tyrosine-protein kinase JAK1 OS=Danio rerio OX=7955 GN=jak1 PE=1 SV=1	tyrosine-protein kinase JAK1-like [Oncorhynchus mykiss]	biological process: metabolic process (GO:0008152);; biological process: cellular process (GO:0009987);; molecular function: catalytic activity (GO:0003824);; molecular function: binding (GO:0005488);; cellular component: cell (GO:0005623);; cellular component: organelle (GO:0043226);; cellular component: cell part (GO:0044464);; cellular component: membrane (GO:0016020);; biological process: sig…	Herpes simplex infection (ko05168)
gene23998	LOC110486036	adapters, effectors and signal transducers	XPR	0.0996577	0.851357	0.118079	0.769336	EXS family;; SPX domain	Xenotropic and polytropic retrovirus receptor 1 homolog OS=Xenopus tropicalis OX=8364 GN=xpr1 PE=2 SV=1	xenotropic and polytropic retrovirus receptor 1 homolog [Oncorhynchus mykiss]	cellular component: cell (GO:0005623);; cellular component: organelle (GO:0043226);; cellular component: cell part (GO:0044464);; cellular component: membrane (GO:0016020);; cellular component: membrane part (GO:0044425)	--
gene49291	LOC110513230	adapters, effectors and signal transducers	UBE	0.00023212	2.7182	0.4744	0.761856	UEV domain;; lactate/malate dehydrogenase, NAD binding domain;; lactate/malate dehydrogenase, alpha/beta C-terminal domain	Ubiquitin-conjugating enzyme E2 variant 3 OS=Danio rerio OX=7955 GN=uevld PE=2 SV=1	LOW QUALITY PROTEIN: ubiquitin-conjugating enzyme E2 variant 3-like [Oncorhynchus mykiss]	biological process: metabolic process (GO:0008152);; biological process: cellular process (GO:0009987);; biological process: localization (GO:0051179);; biological process: single-organism process (GO:0044699);; molecular function: catalytic activity (GO:0003824)	--
gene22133	LOC110538047	inflammatory cytokines and receptors	IRF3	0.553176	-2.9062	0.305038	-4.01355	Interferon-regulatory factor 3;; Interferon regulatory factor transcription factor	Interferon regulatory factor 3 OS=Gallus gallus OX=9031 GN=IRF3 PE=2 SV=1	interferon regulatory factor 3-like [Oncorhynchus mykiss]	molecular function: binding (GO:0005488);; biological process: biological regulation (GO:0065007);; molecular function: nucleic acid binding transcription factor activity (GO:0001071);; cellular component: cell (GO:0005623);; cellular component: organelle (GO:0043226);; cellular component: cell part (GO:0044464)	Toll-like receptor signaling pathway (ko04620);; RIG-I-like receptor signaling pathway (ko04622);; Cytosolic DNA-sensing pathway (ko04623);; Herpes simplex infection (ko05168)
gene23998	LOC110486036	inflammatory cytokines and receptors	IRF5	0.1148	-1.01693	1.22e-06	-2.92108	Interferon-regulatory factor 3;; Interferon regulatory factor transcription factor	Interferon regulatory factor 2 OS=Gallus gallus OX=9031 GN=IRF2 PE=2 SV=1	interferon regulatory factor 5-like isoform X1 [Oncorhynchus mykiss]	molecular function: binding (GO:0005488);; biological process: biological regulation (GO:0065007);; molecular function: nucleic acid binding transcription factor activity (GO:0001071);; biological process: cellular process (GO:0009987);; biological process: signaling (GO:0023052);; biological process: single-organism process (GO:0044699);; biological process: response to stimulus (GO:0050896);; m…	Toll-like receptor signaling pathway (ko04620)
gene12926	mdm4	adapters, effectors and signal transducers	MAPKKK	0.759989	-0.282001	0.106929	0.750196	CUE domain	Mitogen-activated protein kinase kinase kinase 7-interacting protein 3 homolog OS=Xenopus laevis OX=8355 GN=map3k7ip3 PE=2 SV=1	TGF-beta-activated kinase 1 and MAP3K7-binding protein 3-like [Oncorhynchus mykiss]	molecular function: binding (GO:0005488)	NOD-like receptor signaling pathway (ko04621)
gene10902	LOC110526115	adapters, effectors and signal transducers	SOCS7	0.481073	1.16496	0.508285	0.746174	SOCS box	--	suppressor of cytokine signaling 7-like [Oncorhynchus mykiss]	cellular component: cell (GO:0005623);; cellular component: cell part (GO:0044464);; biological process: metabolic process (GO:0008152);; biological process: cellular process (GO:0009987);; biological process: signaling (GO:0023052);; biological process: single-organism process (GO:0044699);; biological process: response to stimulus (GO:0050896);; biological process: biological regulation (GO:006…	--
gene34743	LOC110498451	adapters, effectors and signal transducers	UCH	0.460651	-0.578633	0.187809	0.743434	Ubiquitin carboxyl-terminal hydrolase;; Ubiquitin carboxyl-terminal hydrolase	Ubiquitin carboxyl-terminal hydrolase 12 OS=Salmo salar OX=8030 GN=usp12 PE=2 SV=1	ubiquitin carboxyl-terminal hydrolase 38-like [Oncorhynchus mykiss]	biological process: metabolic process (GO:0008152);; biological process: cellular process (GO:0009987);; molecular function: catalytic activity (GO:0003824)	--
gene39228	LOC110502320	adapters, effectors and signal transducers	MAPKKK	0.352253	0.503116	0.115046	0.723718	Protein tyrosine kinase;; Protein kinase domain	Mitogen-activated protein kinase kinase kinase 10 OS=Xenopus laevis OX=8355 GN=map3k10 PE=1 SV=1	mixed lineage kinase domain-like protein isoform X1 [Oncorhynchus mykiss]	biological process: metabolic process (GO:0008152);; biological process: cellular process (GO:0009987);; molecular function: catalytic activity (GO:0003824);; molecular function: binding (GO:0005488)	--
gene37075	LOC110499876	adapters, effectors and signal transducers	SOCS5	1	-0.0176521	0.118192	0.717364	Suppressor of cytokine signalling;; SH2 domain;; SOCS box	Cytokine-inducible SH2-containing protein OS=Gallus gallus OX=9031 GN=CISH PE=2 SV=1	suppressor of cytokine signaling 5-like [Oncorhynchus kisutch]	cellular component: cell (GO:0005623);; cellular component: cell part (GO:0044464);; biological process: metabolic process (GO:0008152);; biological process: cellular process (GO:0009987);; biological process: signaling (GO:0023052);; biological process: single-organism process (GO:0044699);; biological process: response to stimulus (GO:0050896);; biological process: biological regulation (GO:006…	--
gene27091	LOC110487770	adapters, effectors and signal transducers	NLRC5	0.947461	0.0748019	0.429659	0.715033	Fish-specific NACHT associated domain;; NACHT domain	Protein NLRC5 OS=Ictalurus punctatus OX=7998 GN=nlrc5 PE=2 SV=1	NLR family CARD domain-containing protein 3-like [Oncorhynchus mykiss]	molecular function: binding (GO:0005488)	--
gene47653	LOC110511502	adapters, effectors and signal transducers	STAT1	0.0923067	0.824809	0.139505	0.711366	STAT protein, DNA binding domain;; STAT protein, all-alpha domain;; STAT protein, protein interaction domain;; SH2 domain	Signal transducer and activator of transcription 3 OS=Gallus gallus OX=9031 GN=STAT3 PE=1 SV=2	signal transducer and activator of transcription 1-alpha/beta-like isoform X3 [Oncorhynchus mykiss]	molecular function: binding (GO:0005488);; biological process: biological regulation (GO:0065007);; molecular function: nucleic acid binding transcription factor activity (GO:0001071);; molecular function: signal transducer activity (GO:0004871);; cellular component: cell (GO:0005623);; cellular component: organelle (GO:0043226);; cellular component: cell part (GO:0044464);; biological process: c…	FoxO signaling pathway (ko04068);; Adipocytokine signaling pathway (ko04920);; AGE-RAGE signaling pathway in diabetic complications (ko04933)
gene46456	LOC110509458	adapters, effectors and signal transducers	TRIF	0.0456539	1.37504	0.414479	0.699401	SAM domain (Sterile alpha motif);; SAM domain (Sterile alpha motif);; TIR domain	--	sterile alpha and TIR motif-containing protein 1-like [Oncorhynchus mykiss]	biological process: cellular process (GO:0009987);; biological process: biological regulation (GO:0065007)	--
gene40575	LOC110504078	adapters, effectors and signal transducers	UCH	0.052992	1.15807	0.309165	0.69404	Ubiquitin carboxyl-terminal hydrolase;; Zn-finger in ubiquitin-hydrolases and other protein	Ubiquitin carboxyl-terminal hydrolase 22 OS=Danio rerio OX=7955 GN=usp22 PE=2 SV=1	ubiquitin carboxyl-terminal hydrolase 22-like isoform X1 [Oncorhynchus mykiss]	--	--
gene18460	LOC110534256	adapters, effectors and signal transducers	MAPK	0.0913031	1.10456	0.361036	0.685639	--	Dual specificity mitogen-activated protein kinase kinase 6 OS=Danio rerio OX=7955 GN=map2k6 PE=1 SV=2	PREDICTED: dual specificity mitogen-activated protein kinase kinase 5-like [Salmo salar]	biological process: metabolic process (GO:0008152);; biological process: cellular process (GO:0009987);; molecular function: catalytic activity (GO:0003824);; molecular function: binding (GO:0005488);; biological process: multicellular organismal process (GO:0032501);; biological process: developmental process (GO:0032502);; biological process: single-organism process (GO:0044699)	MAPK signaling pathway (ko04010);; Gap junction (ko04540)
gene3391	LOC110497842	adapters, effectors and signal transducers	chemotaxin	0.848028	-0.400076	0.511087	0.679669	BRICHOS domain	Leukocyte cell-derived chemotaxin 1 OS=Gallus gallus OX=9031 GN=CNMD PE=2 SV=1	leukocyte cell-derived chemotaxin 1-like [Oncorhynchus mykiss]	cellular component: membrane (GO:0016020);; cellular component: membrane part (GO:0044425)	--
gene4384	LOC110508650	adapters, effectors and signal transducers	UBE	0.518242	-0.824948	0.48215	0.668979	Ubiquitin-conjugating enzyme	Ubiquitin-conjugating enzyme E2 variant 2 OS=Danio rerio OX=7955 GN=ube2v2 PE=2 SV=1	ubiquitin-conjugating enzyme E2 variant 2 isoform X1 [Oncorhynchus mykiss]	--	--
gene30443	LOC110491168	adapters, effectors and signal transducers	SOCS7	0.269989	0.885464	0.403776	0.667919	--	--	suppressor of cytokine signaling 7-like isoform X1 [Oncorhynchus mykiss]	cellular component: cell (GO:0005623);; cellular component: cell part (GO:0044464);; biological process: metabolic process (GO:0008152);; biological process: cellular process (GO:0009987);; biological process: signaling (GO:0023052);; biological process: single-organism process (GO:0044699);; biological process: response to stimulus (GO:0050896);; biological process: biological regulation (GO:006…	--
gene39478	LOC110502577	adapters, effectors and signal transducers	MAPK	0.0124455	3.12938	0.825652	0.664402	Protein kinase domain;; Protein tyrosine kinase	Mitogen-activated protein kinase 6 OS=Gallus gallus OX=9031 GN=MAPK6 PE=2 SV=1	mitogen-activated protein kinase 6-like [Oncorhynchus mykiss]	biological process: metabolic process (GO:0008152);; biological process: cellular process (GO:0009987);; molecular function: catalytic activity (GO:0003824)	--
gene50220	LOC110514213	adapters, effectors and signal transducers	SOCS1	0.421414	0.466009	0.185929	0.657703	WD domain, G-beta repeat;; SOCS box;; Anaphase-promoting complex subunit 4 WD40 domain	WD repeat and SOCS box-containing protein 1 OS=Xenopus tropicalis OX=8364 GN=wsb1 PE=2 SV=1	WD repeat and SOCS box-containing protein 2-like [Oncorhynchus mykiss]	cellular component: cell (GO:0005623);; cellular component: cell part (GO:0044464);; biological process: metabolic process (GO:0008152);; biological process: cellular process (GO:0009987);; biological process: signaling (GO:0023052);; biological process: single-organism process (GO:0044699);; biological process: response to stimulus (GO:0050896);; biological process: biological regulation (GO:006…	--
gene5584	LOC110520320	adapters, effectors and signal transducers	NLRC5	0.87323	-0.13462	0.238431	0.641196	--	Protein NLRC5 OS=Ictalurus punctatus OX=7998 GN=nlrc5 PE=2 SV=1	unnamed protein product [Oncorhynchus mykiss]	molecular function: binding (GO:0005488)	--
Oncorhynchus_mykiss_newGene_38888	--	adapters, effectors and signal transducers	NLRC5	0.596845	0.617142	0.545218	0.630928	Fish-specific NACHT associated domain;; NACHT domain;; PAAD/DAPIN/Pyrin domain	Protein NLRC5 OS=Ictalurus punctatus OX=7998 GN=nlrc5 PE=2 SV=1	NLR family CARD domain-containing protein 3-like [Oncorhynchus mykiss]	molecular function: binding (GO:0005488)	--
gene18544	LOC110534331	adapters, effectors and signal transducers	NALP12	0.594725	0.340733	0.246294	0.61641	Leucine Rich repeat;; NACHT domain;; Leucine Rich repeats (2 copies);; Leucine Rich Repeat	--	NACHT, LRR and PYD domains-containing protein 12-like [Oncorhynchus mykiss]	molecular function: binding (GO:0005488)	--
gene4063	LOC110506994	adapters, effectors and signal transducers	NLRC5	0.515444	0.494619	0.458217	0.613016	NACHT domain;; Fish-specific NACHT associated domain;; Leucine Rich repeat;; Leucine Rich repeats (2 copies);; Leucine Rich Repeat	Protein NLRC5 OS=Ictalurus punctatus OX=7998 GN=nlrc5 PE=2 SV=1	NLR family CARD domain-containing protein 3-like isoform X1 [Oncorhynchus mykiss]	molecular function: binding (GO:0005488)	--
Oncorhynchus_mykiss_newGene_16937	--	adapters, effectors and signal transducers	NLRC5	0.747979	0.254294	0.228502	0.610002	NACHT domain;; Leucine Rich repeat;; Caspase recruitment domain	Protein NLRC5 OS=Ictalurus punctatus OX=7998 GN=nlrc5 PE=2 SV=1	NLR family CARD domain-containing protein 3-like [Oncorhynchus mykiss]	molecular function: binding (GO:0005488);; biological process: biological regulation (GO:0065007)	--
gene15101	LOC110529137	adapters, effectors and signal transducers	PIAS	0.373001	-1.00177	0.477178	0.606087	--	--	E3 SUMO-protein ligase PIAS1-like isoform X2 [Oncorhynchus mykiss]	--	Ubiquitin mediated proteolysis (ko04120)
gene9656	LOC110523033	adapters, effectors and signal transducers	PIAS	0.210071	-0.726881	0.242577	0.604509	PINIT domain	--	E3 SUMO-protein ligase PIAS1-like [Oncorhynchus mykiss]	molecular function: binding (GO:0005488)	Ubiquitin mediated proteolysis (ko04120)
gene21118	LOC110537195	adapters, effectors and signal transducers	TIR	--	--	0.619081	0.598717	TIR domain;; TIR domain	--	unnamed protein product [Oncorhynchus mykiss]	biological process: cellular process (GO:0009987);; biological process: biological regulation (GO:0065007);; cellular component: membrane (GO:0016020);; cellular component: membrane part (GO:0044425)	--
gene40174	LOC110503706	adapters, effectors and signal transducers	UBE	0.452653	0.525734	0.340397	0.597912	Ubiquitin-conjugating enzyme	Ubiquitin-conjugating enzyme E2 D2 OS=Xenopus laevis OX=8355 GN=ube2d2 PE=1 SV=1	ubiquitin-conjugating enzyme E2 D2-like [Oncorhynchus kisutch]	molecular function: binding (GO:0005488)	Ubiquitin mediated proteolysis (ko04120);; Protein processing in endoplasmic reticulum (ko04141)
gene3881	ccd12	adapters, effectors and signal transducers	SOCS1	--	--	0.612966	0.596688	WD domain, G-beta repeat;; Anaphase-promoting complex subunit 4 WD40 domain;; SOCS box;; Eukaryotic translation initiation factor eIF2A	WD repeat and SOCS box-containing protein 1 OS=Danio rerio OX=7955 GN=wsb1 PE=2 SV=1	WD repeat and SOCS box-containing protein 1-like [Oncorhynchus mykiss]	cellular component: cell (GO:0005623);; cellular component: cell part (GO:0044464);; biological process: metabolic process (GO:0008152);; biological process: cellular process (GO:0009987);; biological process: signaling (GO:0023052);; biological process: single-organism process (GO:0044699);; biological process: response to stimulus (GO:0050896);; biological process: biological regulation (GO:006…	--
gene33765	LOC110496212	adapters, effectors and signal transducers	NLRC3	1	-0.00226964	0.596074	0.596607	SPRY-associated domain	Stonustoxin subunit alpha OS=Synanceia horrida OX=13279 PE=1 SV=3	LOW QUALITY PROTEIN: protein NLRC3-like [Oncorhynchus kisutch]	--	--
Oncorhynchus_mykiss_newGene_7393	--	adapters, effectors and signal transducers	CD166	0.671901	-0.563048	0.635299	0.595179	Immunoglobulin domain;; Immunoglobulin I-set domain;; Immunoglobulin domain;; Immunoglobulin domain	CD166 antigen homolog A OS=Danio rerio OX=7955 GN=alcama PE=1 SV=1	basal cell adhesion molecule-like [Oncorhynchus mykiss]	--	--
gene14064	LOC110529578	adapters, effectors and signal transducers	perforin	0.387444	0.929246	0.565581	0.595091	MAC/Perforin domain	BMP/retinoic acid-inducible neural-specific protein 1 OS=Gallus gallus OX=9031 GN=BRINP1 PE=2 SV=1	BMP/retinoic acid-inducible neural-specific protein 2 [Oncorhynchus mykiss]	cellular component: cell (GO:0005623);; cellular component: organelle (GO:0043226);; cellular component: cell part (GO:0044464);; biological process: cellular process (GO:0009987);; biological process: multicellular organismal process (GO:0032501);; biological process: developmental process (GO:0032502);; biological process: single-organism process (GO:0044699);; biological process: biological re…	--
gene35602	LOC110498045	adapters, effectors and signal transducers	MAPKKK	0.602231	0.324094	0.235942	0.594424	Protein tyrosine kinase;; Protein kinase domain;; SH3 domain;; Variant SH3 domain;; Variant SH3 domain	Mitogen-activated protein kinase kinase kinase 10 OS=Xenopus laevis OX=8355 GN=map3k10 PE=1 SV=1	mitogen-activated protein kinase kinase kinase 10-like [Oncorhynchus mykiss]	biological process: biological regulation (GO:0065007);; biological process: metabolic process (GO:0008152);; biological process: cellular process (GO:0009987);; biological process: signaling (GO:0023052);; biological process: single-organism process (GO:0044699);; biological process: response to stimulus (GO:0050896);; molecular function: catalytic activity (GO:0003824);; molecular function: sig…	--
gene26189	LOC110489285	adapters, effectors and signal transducers	MAPK	0.191301	0.724742	0.238948	0.591373	Protein kinase domain;; Protein tyrosine kinase;; Lipopolysaccharide kinase (Kdo/WaaP) family;; RIO1 family	Mitogen-activated protein kinase 8 OS=Xenopus laevis OX=8355 GN=mapk8 PE=2 SV=2	mitogen-activated protein kinase 10 isoform X6 [Oncorhynchus mykiss]	biological process: metabolic process (GO:0008152);; biological process: cellular process (GO:0009987);; biological process: signaling (GO:0023052);; biological process: single-organism process (GO:0044699);; biological process: response to stimulus (GO:0050896);; biological process: biological regulation (GO:0065007);; molecular function: catalytic activity (GO:0003824);; molecular function: sig…	MAPK signaling pathway (ko04010);; ErbB signaling pathway (ko04012);; FoxO signaling pathway (ko04068);; Protein processing in endoplasmic reticulum (ko04141);; Apoptosis (ko04210);; Wnt signaling pathway (ko04310);; Focal adhesion (ko04510);; Toll-like receptor signaling pathway (ko04620);; NOD-like receptor signaling pathway (ko04621);; RIG-I-like receptor signaling pathway (ko04622);; Insulin …
gene4725	LOC110512609	adapters, effectors and signal transducers	CD166	0.000953438	1.47664	0.295744	0.588781	Immunoglobulin domain;; CD80-like C2-set immunoglobulin domain;; Immunoglobulin domain;; Immunoglobulin domain;; Immunoglobulin I-set domain;; Immunoglobulin V-set domain	CD166 antigen OS=Gallus gallus OX=9031 GN=ALCAM PE=1 SV=1	cell surface glycoprotein MUC18-like isoform X4 [Oncorhynchus mykiss]	--	--
gene37338	LOC110500126	adapters, effectors and signal transducers	MAPK	0.012646	1.13862	0.247759	0.586044	CNH domain;; Protein kinase domain;; Protein tyrosine kinase	Serine/threonine-protein kinase 3 OS=Xenopus laevis OX=8355 GN=stk3 PE=2 SV=1	mitogen-activated protein kinase kinase kinase kinase 3-like isoform X1 [Oncorhynchus mykiss]	--	MAPK signaling pathway (ko04010)
gene34006	LOC110496389	adapters, effectors and signal transducers	UBE	0.158868	0.73808	0.284634	0.577066	Ubiquitin-conjugating enzyme;; Prokaryotic E2 family B;; UEV domain	Ubiquitin-conjugating enzyme E2 D2 OS=Xenopus laevis OX=8355 GN=ube2d2 PE=1 SV=1	ubiquitin-conjugating enzyme E2 L3 [Oncorhynchus mykiss]	molecular function: binding (GO:0005488)	Ubiquitin mediated proteolysis (ko04120)
Oncorhynchus_mykiss_newGene_21547	--	adapters, effectors and signal transducers	NALP1	0.370253	0.534927	0.306324	0.570581	Function to find;; Caspase recruitment domain;; Protein of unknown function (DUF2497);; Radical_SAM C-terminal domain;; Coatomer epsilon subunit;; DnaB-helicase binding domain of primase;; Adenovirus E1B 19K protein / small t-antigen	--	NACHT, LRR and PYD domains-containing protein 1b allele 3-like isoform X5 [Oncorhynchus mykiss]	--	--
gene51204	LOC110515252	adapters, effectors and signal transducers	MAPK	1	-0.0122866	0.728479	0.56915	Protein kinase domain;; Protein tyrosine kinase	Dual specificity mitogen-activated protein kinase kinase 6 OS=Danio rerio OX=7955 GN=map2k6 PE=1 SV=2	dual specificity mitogen-activated protein kinase kinase 6 [Oncorhynchus mykiss]	biological process: metabolic process (GO:0008152);; biological process: cellular process (GO:0009987);; molecular function: catalytic activity (GO:0003824);; molecular function: binding (GO:0005488)	MAPK signaling pathway (ko04010);; Toll-like receptor signaling pathway (ko04620);; GnRH signaling pathway (ko04912)
gene23081	LOC110538871	adapters, effectors and signal transducers	NALP3	0.359545	0.554024	0.330013	0.556485	NACHT domain;; Fish-specific NACHT associated domain;; PAAD/DAPIN/Pyrin domain;; SPRY-associated domain;; Leucine Rich repeat;; SPRY domain;; Leucine Rich Repeat	Stonustoxin subunit beta OS=Synanceia horrida OX=13279 PE=1 SV=3	NACHT, LRR and PYD domains-containing protein 3-like [Oncorhynchus mykiss]	--	--
gene45325	LOC110509035	adapters, effectors and signal transducers	JAK1	0.0309018	0.998039	0.278012	0.545659	Protein tyrosine kinase;; Protein kinase domain	Tyrosine-protein kinase JAK1 OS=Danio rerio OX=7955 GN=jak1 PE=1 SV=1	tyrosine-protein kinase JAK1-like [Oncorhynchus mykiss]	biological process: metabolic process (GO:0008152);; biological process: cellular process (GO:0009987);; molecular function: catalytic activity (GO:0003824);; molecular function: binding (GO:0005488);; cellular component: cell (GO:0005623);; cellular component: organelle (GO:0043226);; cellular component: cell part (GO:0044464);; cellular component: membrane (GO:0016020);; biological process: sig…	Herpes simplex infection (ko05168)
gene39299	LOC110502393	adapters, effectors and signal transducers	UCH	0.297715	0.68695	0.455584	0.522125	Ubiquitin carboxyl-terminal hydrolase;; Zn-finger in ubiquitin-hydrolases and other protein;; Ubiquitin carboxyl-terminal hydrolase	Ubiquitin carboxyl-terminal hydrolase 44-A OS=Xenopus laevis OX=8355 GN=usp44-a PE=2 SV=1	ubiquitin carboxyl-terminal hydrolase 49-like [Oncorhynchus mykiss]	biological process: metabolic process (GO:0008152);; biological process: cellular process (GO:0009987);; molecular function: binding (GO:0005488);; molecular function: catalytic activity (GO:0003824)	--
gene29242	LOC110491671	inflammatory cytokines and receptors	IRF3	0.26883	-0.865685	0.208609	-0.875517	Interferon-regulatory factor 3;; Interferon regulatory factor transcription factor	Interferon regulatory factor 3 OS=Gallus gallus OX=9031 GN=IRF3 PE=2 SV=1	interferon regulatory factor 3-like [Oncorhynchus mykiss]	molecular function: binding (GO:0005488);; biological process: biological regulation (GO:0065007);; molecular function: nucleic acid binding transcription factor activity (GO:0001071);; cellular component: cell (GO:0005623);; cellular component: organelle (GO:0043226);; cellular component: cell part (GO:0044464)	Toll-like receptor signaling pathway (ko04620);; RIG-I-like receptor signaling pathway (ko04622);; Cytosolic DNA-sensing pathway (ko04623);; Herpes simplex infection (ko05168)
Oncorhynchus_mykiss_newGene_5735	--	adapters, effectors and signal transducers	CD166	0.0174386	1.12009	0.373674	0.50771	Immunoglobulin domain;; Immunoglobulin domain;; Immunoglobulin I-set domain;; Immunoglobulin domain;; CD80-like C2-set immunoglobulin domain	CD166 antigen OS=Gallus gallus OX=9031 GN=ALCAM PE=1 SV=1	hemicentin-1-like [Oncorhynchus mykiss]	--	--
gene40770	LOC110503481	adapters, effectors and signal transducers	NLRC5	0.421749	0.961299	0.704163	0.493136	Leucine Rich repeat;; NACHT domain;; Fish-specific NACHT associated domain;; Leucine Rich repeats (2 copies);; Leucine Rich Repeat	Protein NLRC5 OS=Ictalurus punctatus OX=7998 GN=nlrc5 PE=2 SV=1	NACHT, LRR and PYD domains-containing protein 3-like [Oncorhynchus mykiss]	molecular function: binding (GO:0005488)	--
gene22908	LOC110539023	adapters, effectors and signal transducers	UBE	0.421891	0.697741	0.585534	0.492071	Ubiquitin-conjugating enzyme	Ubiquitin-conjugating enzyme E2 Z OS=Xenopus tropicalis OX=8364 GN=ube2z PE=2 SV=2	(E3-independent) E2 ubiquitin-conjugating enzyme UBE2O-like [Oncorhynchus mykiss]	biological process: metabolic process (GO:0008152);; molecular function: catalytic activity (GO:0003824);; cellular component: membrane (GO:0016020);; cellular component: membrane part (GO:0044425)	Ubiquitin mediated proteolysis (ko04120)
gene10053	LOC110525311	adapters, effectors and signal transducers	UBE	0.195704	0.645083	0.345673	0.487725	Ubiquitin-conjugating enzyme	Ubiquitin-conjugating enzyme E2 D4 OS=Xenopus laevis OX=8355 GN=ube2d4 PE=1 SV=1	ubiquitin-conjugating enzyme E2 D4 [Danio rerio]	biological process: metabolic process (GO:0008152);; biological process: cellular process (GO:0009987);; molecular function: catalytic activity (GO:0003824);; molecular function: binding (GO:0005488);; biological process: biological regulation (GO:0065007);; biological process: multicellular organismal process (GO:0032501);; biological process: developmental process (GO:0032502);; biological proc…	Ubiquitin mediated proteolysis (ko04120);; Protein processing in endoplasmic reticulum (ko04141)
gene39366	LOC110502461	adapters, effectors and signal transducers	UBE	0.747552	-0.361295	0.532625	0.487237	Ubiquitin-conjugating enzyme	Ubiquitin-conjugating enzyme E2 D2 OS=Xenopus laevis OX=8355 GN=ube2d2 PE=1 SV=1	PREDICTED: ubiquitin-conjugating enzyme E2 E1-like [Salmo salar]	molecular function: binding (GO:0005488)	Ubiquitin mediated proteolysis (ko04120)
gene31991	tmcc1	adapters, effectors and signal transducers	CSF	0.997895	-0.0020116	0.47548	0.48469	Macrophage colony stimulating factor-1 (CSF-1)	--	second macrophage colony-stimulating factor precursor [Oncorhynchus mykiss]	molecular function: binding (GO:0005488);; cellular component: membrane (GO:0016020);; cellular component: membrane part (GO:0044425)	--
gene4770	LOC110513321	adapters, effectors and signal transducers	NFkBI	0.0332394	1.54312	0.654846	0.464774	Ras family;; Ras of Complex, Roc, domain of DAPkinase;; ADP-ribosylation factor family;; 50S ribosome-binding GTPase	NF-kappa-B inhibitor-interacting Ras-like protein 1 OS=Danio rerio OX=7955 GN=nkiras1 PE=2 SV=2	PREDICTED: NF-kappa-B inhibitor-interacting Ras-like protein 1 isoform X1 [Salmo salar]	molecular function: binding (GO:0005488);; cellular component: cell (GO:0005623);; cellular component: cell part (GO:0044464);; biological process: cellular process (GO:0009987);; biological process: signaling (GO:0023052);; biological process: single-organism process (GO:0044699);; biological process: response to stimulus (GO:0050896);; biological process: biological regulation (GO:0065007);; ce…	--
Oncorhynchus_mykiss_newGene_18109	--	adapters, effectors and signal transducers	TRAF	0.574983	-0.857801	0.457518	0.761789	TRAF-type zinc finger;; Zinc finger, C3HC4 type (RING finger)	TNF receptor-associated factor 6 OS=Xenopus tropicalis OX=8364 GN=traf6 PE=2 SV=1	TNF receptor-associated factor 3-like [Oncorhynchus mykiss]	biological process: biological regulation (GO:0065007);; biological process: response to stimulus (GO:0050896);; biological process: multi-organism process (GO:0051704);; molecular function: catalytic activity (GO:0003824);; biological process: cellular process (GO:0009987);; biological process: signaling (GO:0023052);; biological process: single-organism process (GO:0044699);; molecular function…	Toll-like receptor signaling pathway (ko04620);; RIG-I-like receptor signaling pathway (ko04622);; Herpes simplex infection (ko05168)
gene24659	LOC110486544	adapters, effectors and signal transducers	UCH	0.557876	0.368896	0.439817	0.449778	Ubiquitin carboxyl-terminal hydrolase;; Ubiquitin carboxyl-terminal hydrolase	Ubiquitin carboxyl-terminal hydrolase 47 OS=Xenopus tropicalis OX=8364 GN=usp47 PE=2 SV=1	ubiquitin carboxyl-terminal hydrolase 47-like [Oncorhynchus mykiss]	biological process: metabolic process (GO:0008152);; biological process: cellular process (GO:0009987);; molecular function: catalytic activity (GO:0003824)	--
gene36450	LOC110499193	adapters, effectors and signal transducers	granzyme	0.906204	0.147123	0.592172	0.442811	Trypsin;; Trypsin	Elastase-1 OS=Salmo salar OX=8030 PE=1 SV=1	chymotrypsin-like elastase family member 2A [Oncorhynchus kisutch]	biological process: metabolic process (GO:0008152);; molecular function: catalytic activity (GO:0003824)	--
gene35111	LOC110497586	adapters, effectors and signal transducers	UBE	0.428706	0.557809	0.535859	0.441739	Ubiquitin-conjugating enzyme	Ubiquitin-conjugating enzyme E2 D4 OS=Xenopus laevis OX=8355 GN=ube2d4 PE=1 SV=1	Ubiquitin-conjugating enzyme E2-32 kDa complementing [Oncorhynchus mykiss]	molecular function: binding (GO:0005488)	Ubiquitin mediated proteolysis (ko04120);; Herpes simplex infection (ko05168)
gene23539	LOC110485621	adapters, effectors and signal transducers	UBE	0.128997	0.735445	0.40701	0.440981	Ubiquitin-conjugating enzyme	Ubiquitin-conjugating enzyme E2 D2 OS=Xenopus laevis OX=8355 GN=ube2d2 PE=1 SV=1	ubiquitin-conjugating enzyme E2 G1 [Oncorhynchus kisutch]	biological process: metabolic process (GO:0008152);; biological process: cellular process (GO:0009987);; molecular function: binding (GO:0005488);; cellular component: cell (GO:0005623);; cellular component: cell part (GO:0044464);; molecular function: catalytic activity (GO:0003824)	Ubiquitin mediated proteolysis (ko04120);; Protein processing in endoplasmic reticulum (ko04141)
gene554	bbs2	adapters, effectors and signal transducers	MAPK	0.103388	0.785648	0.413487	0.43925	Protein kinase domain;; Protein tyrosine kinase;; Lipopolysaccharide kinase (Kdo/WaaP) family	Ribosomal protein S6 kinase alpha-5 OS=Gallus gallus OX=9031 GN=RPS6KA5 PE=2 SV=1	MAP kinase-activated protein kinase 2, partial [Oncorhynchus mykiss]	biological process: metabolic process (GO:0008152);; biological process: cellular process (GO:0009987);; biological process: signaling (GO:0023052);; biological process: single-organism process (GO:0044699);; biological process: response to stimulus (GO:0050896);; biological process: biological regulation (GO:0065007);; molecular function: catalytic activity (GO:0003824);; molecular function: sig…	--
gene9971	LOC110525091	adapters, effectors and signal transducers	UBC	0.238876	0.817349	0.597034	0.43043	Ubiquitin-conjugating enzyme	SUMO-conjugating enzyme UBC9 OS=Xenopus tropicalis OX=8364 GN=ube2i PE=2 SV=1	unnamed protein product [Oncorhynchus mykiss]	molecular function: binding (GO:0005488);; biological process: biological regulation (GO:0065007);; molecular function: catalytic activity (GO:0003824);; biological process: metabolic process (GO:0008152);; biological process: cellular process (GO:0009987);; biological process: developmental process (GO:0032502);; biological process: single-organism process (GO:0044699);; biological process: cell…	RNA transport (ko03013);; Ubiquitin mediated proteolysis (ko04120)
gene24452	LOC110486358	adapters, effectors and signal transducers	UBE	0.330166	0.605565	0.528445	0.421767	Ubiquitin-conjugating enzyme	Ubiquitin-conjugating enzyme E2 D4 OS=Xenopus laevis OX=8355 GN=ube2d4 PE=1 SV=1	ubiquitin-conjugating enzyme E2 A-like isoform X1 [Oncorhynchus mykiss]	biological process: metabolic process (GO:0008152);; biological process: cellular process (GO:0009987);; cellular component: cell (GO:0005623);; cellular component: membrane-enclosed lumen (GO:0031974);; cellular component: organelle (GO:0043226);; cellular component: organelle part (GO:0044422);; cellular component: cell part (GO:0044464);; molecular function: binding (GO:0005488);; biological p…	Ubiquitin mediated proteolysis (ko04120)
gene43766	LOC110507562	adapters, effectors and signal transducers	MAPKKK	0.296923	0.580623	0.474732	0.419015	--	Mitogen-activated protein kinase kinase kinase 13-B OS=Xenopus laevis OX=8355 GN=map3k13-b PE=2 SV=1	mitogen-activated protein kinase kinase kinase 13-A-like [Oncorhynchus mykiss]	biological process: metabolic process (GO:0008152);; biological process: cellular process (GO:0009987);; biological process: signaling (GO:0023052);; biological process: single-organism process (GO:0044699);; biological process: response to stimulus (GO:0050896);; biological process: biological regulation (GO:0065007);; molecular function: binding (GO:0005488);; molecular function: catalytic acti…	MAPK signaling pathway (ko04010)
gene32710	il10b	adapters, effectors and signal transducers	NALP3	1.34205e-05	1.79976	0.466345	0.413203	NACHT domain;; Leucine Rich repeat	--	NACHT, LRR and PYD domains-containing protein 3-like, partial [Oncorhynchus mykiss]	--	--
gene9345	LOC110524490	adapters, effectors and signal transducers	SOCS1	0.571815	0.342829	0.475931	0.399705	--	Cytokine-inducible SH2-containing protein OS=Gallus gallus OX=9031 GN=CISH PE=2 SV=1	suppressor of cytokine signaling 1-like, partial [Oncorhynchus mykiss]	biological process: cellular process (GO:0009987);; biological process: biological regulation (GO:0065007)	Ubiquitin mediated proteolysis (ko04120);; Insulin signaling pathway (ko04910)
gene9219	LOC110524367	adapters, effectors and signal transducers	NALP3	0.805877	0.189571	0.537855	0.397027	NACHT domain;; Fish-specific NACHT associated domain;; SPRY-associated domain;; Leucine Rich repeat;; SPRY domain	Stonustoxin subunit beta OS=Synanceia horrida OX=13279 PE=1 SV=3	NACHT, LRR and PYD domains-containing protein 3-like [Oncorhynchus mykiss]	--	--
gene2356	LOC110486999	adapters, effectors and signal transducers	NALP1	0.644661	0.481065	0.701222	0.393767	Function to find;; Caspase recruitment domain	Apoptosis-associated speck-like protein containing a CARD OS=Danio rerio OX=7955 GN=pycard PE=1 SV=1	NACHT, LRR and PYD domains-containing protein 1b allele 2-like [Oncorhynchus mykiss]	--	--
gene24820	LOC110486692	adapters, effectors and signal transducers	UCH	0.838049	-0.16902	0.521904	0.390927	Zn-finger in ubiquitin-hydrolases and other protein;; Ubiquitin carboxyl-terminal hydrolase;; Ubiquitin carboxyl-terminal hydrolase	Ubiquitin carboxyl-terminal hydrolase 16 OS=Danio rerio OX=7955 GN=usp16 PE=3 SV=1	ubiquitin carboxyl-terminal hydrolase 3 [Oncorhynchus mykiss]	biological process: metabolic process (GO:0008152);; molecular function: catalytic activity (GO:0003824);; biological process: cellular process (GO:0009987);; molecular function: binding (GO:0005488);; biological process: cellular component organization or biogenesis (GO:0071840)	--
gene41538	LOC110505050	adapters, effectors and signal transducers	NALP12	0.0523192	0.92432	0.491911	0.385851	SPRY-associated domain;; Leucine Rich repeat;; SPRY domain	Stonustoxin subunit beta OS=Synanceia horrida OX=13279 PE=1 SV=3	NACHT, LRR and PYD domains-containing protein 12-like [Oncorhynchus mykiss]	--	--
Oncorhynchus_mykiss_newGene_23404	--	adapters, effectors and signal transducers	NLRC5	0.786352	0.186399	0.498375	0.384425	Fish-specific NACHT associated domain;; NACHT domain;; PAAD/DAPIN/Pyrin domain	Protein NLRC5 OS=Ictalurus punctatus OX=7998 GN=nlrc5 PE=2 SV=1	PREDICTED: protein NLRC3-like, partial [Salmo salar]	molecular function: binding (GO:0005488)	--
gene22831	light	adapters, effectors and signal transducers	TNFRSF	0.00661094	1.7584	0.490735	0.379395	TNFR/NGFR cysteine-rich region	--	TNF receptor superfamily member 5A precursor [Oncorhynchus mykiss]	biological process: cellular process (GO:0009987);; biological process: signaling (GO:0023052);; biological process: single-organism process (GO:0044699);; biological process: response to stimulus (GO:0050896);; biological process: biological regulation (GO:0065007);; molecular function: signal transducer activity (GO:0004871);; molecular function: molecular transducer activity (GO:0060089);; bio…	Cytokine-cytokine receptor interaction (ko04060);; Cell adhesion molecules (CAMs) (ko04514);; Toll-like receptor signaling pathway (ko04620);; Intestinal immune network for IgA production (ko04672)
Oncorhynchus_mykiss_newGene_45846	--	adapters, effectors and signal transducers	Programmed cell death protein	0.185226	0.674009	0.49223	0.378388	BRO1-like domain	Programmed cell death 6-interacting protein OS=Xenopus laevis OX=8355 GN=pdcd6ip PE=1 SV=1	PREDICTED: programmed cell death 6-interacting protein-like, partial [Salmo salar]	--	Endocytosis (ko04144)
gene14821	gpc1	adapters, effectors and signal transducers	TRAF	0.878112	0.143012	0.53829	0.359922	TNF(Tumour Necrosis Factor) family	Tumor necrosis factor OS=Sparus aurata OX=8175 GN=tnf PE=3 SV=1	tumor necrosis factor alpha [Oncorhynchus mykiss]	biological process: biological regulation (GO:0065007);; molecular function: binding (GO:0005488);; cellular component: extracellular region (GO:0005576);; cellular component: extracellular region part (GO:0044421);; cellular component: cell (GO:0005623);; biological process: immune system process (GO:0002376);; biological process: response to stimulus (GO:0050896);; cellular component: membrane …	MAPK signaling pathway (ko04010);; Cytokine-cytokine receptor interaction (ko04060);; mTOR signaling pathway (ko04150);; Apoptosis (ko04210);; TGF-beta signaling pathway (ko04350);; Toll-like receptor signaling pathway (ko04620);; NOD-like receptor signaling pathway (ko04621);; RIG-I-like receptor signaling pathway (ko04622);; Adipocytokine signaling pathway (ko04920);; AGE-RAGE signaling pathway…
gene20002	LOC110535939	adapters, effectors and signal transducers	MAPKKK	0.0371483	0.989149	0.529435	0.359025	Protein tyrosine kinase;; Protein kinase domain	Mitogen-activated protein kinase kinase kinase 13-B OS=Xenopus laevis OX=8355 GN=map3k13-b PE=2 SV=1	mitogen-activated protein kinase kinase kinase 7 [Oncorhynchus mykiss]	biological process: biological regulation (GO:0065007);; molecular function: binding (GO:0005488);; biological process: metabolic process (GO:0008152);; biological process: cellular process (GO:0009987);; biological process: signaling (GO:0023052);; biological process: single-organism process (GO:0044699);; biological process: response to stimulus (GO:0050896);; molecular function: catalytic acti…	MAPK signaling pathway (ko04010);; Wnt signaling pathway (ko04310);; Adherens junction (ko04520);; Toll-like receptor signaling pathway (ko04620);; NOD-like receptor signaling pathway (ko04621);; RIG-I-like receptor signaling pathway (ko04622);; Herpes simplex infection (ko05168)
gene12538	LOC110527674	adapters, effectors and signal transducers	NALP1	0.157454	0.829274	0.633357	0.357073	Function to find	--	NACHT, LRR and PYD domains-containing protein 1b allele 2-like [Oncorhynchus kisutch]	--	--
Oncorhynchus_mykiss_newGene_43433	--	adapters, effectors and signal transducers	NALP1	0.995283	0.0108106	0.570699	0.35554	Function to find	--	NACHT, LRR and PYD domains-containing protein 1b allele 2-like isoform X1 [Oncorhynchus mykiss]	--	--
gene12943	LOC110528044	adapters, effectors and signal transducers	Programmed cell death protein	0.967239	-0.0461216	0.56953	0.354282	MA3 domain	Programmed cell death protein 4 OS=Gallus gallus OX=9031 GN=PDCD4 PE=2 SV=1	programmed cell death protein 4-like [Oncorhynchus mykiss]	biological process: multicellular organismal process (GO:0032501);; biological process: developmental process (GO:0032502);; biological process: single-organism process (GO:0044699)	--
gene28524	LOC110490570	adapters, effectors and signal transducers	chemotaxin	0.349229	0.569813	0.627654	0.348293	BRICHOS domain	Leukocyte cell-derived chemotaxin 1 OS=Gallus gallus OX=9031 GN=CNMD PE=2 SV=1	tenomodulin-like isoform X1 [Oncorhynchus mykiss]	cellular component: membrane (GO:0016020);; cellular component: membrane part (GO:0044425)	--
gene41190	atoh8	adapters, effectors and signal transducers	STAT1	0.355131	-0.547085	0.142307	-0.697358	STAT protein, DNA binding domain;; STAT protein, all-alpha domain;; STAT protein, protein interaction domain;; SH2 domain	Signal transducer and activator of transcription 3.2 OS=Xenopus laevis OX=8355 GN=stat3.2 PE=2 SV=1	signal transducer and activator of transcription 1-alpha/beta-like isoform X2 [Oncorhynchus mykiss]	molecular function: binding (GO:0005488);; biological process: biological regulation (GO:0065007);; molecular function: nucleic acid binding transcription factor activity (GO:0001071);; molecular function: signal transducer activity (GO:0004871);; cellular component: cell (GO:0005623);; cellular component: organelle (GO:0043226);; cellular component: cell part (GO:0044464);; biological process: c…	Toll-like receptor signaling pathway (ko04620);; AGE-RAGE signaling pathway in diabetic complications (ko04933);; Herpes simplex infection (ko05168)
Oncorhynchus_mykiss_newGene_28053	--	adapters, effectors and signal transducers	NLRC3	0.363286	-0.609257	0.610623	0.34482	--	--	PREDICTED: protein NLRC3-like, partial [Salmo salar]	molecular function: binding (GO:0005488)	--
gene8437	LOC110523649	adapters, effectors and signal transducers	UBC	0.408174	0.897462	0.800439	0.342789	Ubiquitin-conjugating enzyme	SUMO-conjugating enzyme UBC9 OS=Xenopus tropicalis OX=8364 GN=ube2i PE=2 SV=1	LOW QUALITY PROTEIN: SUMO-conjugating enzyme UBC9 [Oncorhynchus mykiss]	molecular function: binding (GO:0005488);; biological process: biological regulation (GO:0065007);; molecular function: catalytic activity (GO:0003824);; biological process: metabolic process (GO:0008152);; biological process: cellular process (GO:0009987);; biological process: developmental process (GO:0032502);; biological process: single-organism process (GO:0044699);; biological process: cell…	RNA transport (ko03013);; Ubiquitin mediated proteolysis (ko04120)
gene20294	izumo1	adapters, effectors and signal transducers	NLRC5	0.162111	0.819627	0.637594	0.34065	Leucine Rich repeat;; Fish-specific NACHT associated domain	Protein NLRC5 OS=Ictalurus punctatus OX=7998 GN=nlrc5 PE=2 SV=1	NLR family CARD domain-containing protein 3-like [Oncorhynchus mykiss]	--	--
gene12400	LOC110527557	adapters, effectors and signal transducers	UCH	0.227384	0.634716	0.57085	0.333437	Ubiquitin carboxyl-terminal hydrolase;; N-terminal of ubiquitin carboxyl-terminal hydrolase 37;; Ubiquitin carboxyl-terminal hydrolase;; Ubiquitin interaction motif	Ubiquitin carboxyl-terminal hydrolase 37 OS=Danio rerio OX=7955 GN=usp37 PE=2 SV=1	ubiquitin carboxyl-terminal hydrolase 37-like isoform X1 [Oncorhynchus mykiss]	biological process: metabolic process (GO:0008152);; biological process: cellular process (GO:0009987);; molecular function: catalytic activity (GO:0003824)	--
gene53939	LOC110518126	adapters, effectors and signal transducers	TRAF	2.60873e-12	4.07522	0.771071	0.329483	TNF(Tumour Necrosis Factor) family	Tumor necrosis factor OS=Sparus aurata OX=8175 GN=tnf PE=3 SV=1	tumor necrosis factor-like [Oncorhynchus mykiss]	molecular function: binding (GO:0005488);; cellular component: extracellular region (GO:0005576);; cellular component: extracellular region part (GO:0044421);; biological process: immune system process (GO:0002376);; biological process: response to stimulus (GO:0050896);; cellular component: membrane (GO:0016020);; cellular component: membrane part (GO:0044425)	MAPK signaling pathway (ko04010);; Cytokine-cytokine receptor interaction (ko04060);; mTOR signaling pathway (ko04150);; Apoptosis (ko04210);; TGF-beta signaling pathway (ko04350);; Toll-like receptor signaling pathway (ko04620);; NOD-like receptor signaling pathway (ko04621);; RIG-I-like receptor signaling pathway (ko04622);; Adipocytokine signaling pathway (ko04920);; AGE-RAGE signaling pathway…
gene28063	ppara	adapters, effectors and signal transducers	perforin	0.81483	-0.349789	0.83293	0.318505	MAC/Perforin domain	BMP/retinoic acid-inducible neural-specific protein 1 OS=Gallus gallus OX=9031 GN=BRINP1 PE=2 SV=1	BMP/retinoic acid-inducible neural-specific protein 3-like isoform X2 [Oncorhynchus mykiss]	--	--
gene1517	LOC110530583	adapters, effectors and signal transducers	UCH	0.973573	0.0327415	0.666941	0.31837	Ubiquitin carboxyl-terminal hydrolase;; Ubiquitin carboxyl-terminal hydrolase	Ubiquitin carboxyl-terminal hydrolase 48 OS=Gallus gallus OX=9031 GN=USP48 PE=2 SV=1	probable ubiquitin carboxyl-terminal hydrolase FAF-X [Oncorhynchus mykiss]	--	--
gene34975	LOC110498670	adapters, effectors and signal transducers	chemotaxin	0.570276	0.341246	0.59313	0.316339	BRICHOS domain	Integral membrane protein 2B OS=Gallus gallus OX=9031 GN=ITM2B PE=2 SV=1	integral membrane protein 2B-like [Oncorhynchus mykiss]	molecular function: binding (GO:0005488);; cellular component: cell (GO:0005623);; cellular component: organelle (GO:0043226);; cellular component: cell part (GO:0044464);; cellular component: membrane (GO:0016020);; biological process: multicellular organismal process (GO:0032501);; biological process: developmental process (GO:0032502);; biological process: single-organism process (GO:0044699);…	--
gene36313	LOC110499067	adapters, effectors and signal transducers	NLRC3	0.423369	-0.58994	0.618734	0.311748	Fish-specific NACHT associated domain;; Leucine Rich repeat;; NACHT domain;; Leucine Rich repeats (2 copies)	--	protein NLRC3-like [Oncorhynchus mykiss]	molecular function: binding (GO:0005488)	--
gene11027	LOC110526239	adapters, effectors and signal transducers	STAT3	0.017478	1.29855	0.709515	0.310904	STAT protein, DNA binding domain;; STAT protein, all-alpha domain;; STAT protein, protein interaction domain;; SH2 domain	Signal transducer and activator of transcription 3 OS=Gallus gallus OX=9031 GN=STAT3 PE=1 SV=2	stat3 isoform X1 [Oncorhynchus mykiss]	molecular function: binding (GO:0005488);; biological process: biological regulation (GO:0065007);; molecular function: nucleic acid binding transcription factor activity (GO:0001071);; molecular function: signal transducer activity (GO:0004871);; cellular component: cell (GO:0005623);; cellular component: organelle (GO:0043226);; cellular component: cell part (GO:0044464);; biological process: c…	FoxO signaling pathway (ko04068);; Adipocytokine signaling pathway (ko04920);; AGE-RAGE signaling pathway in diabetic complications (ko04933)
Oncorhynchus_mykiss_newGene_20752	--	adapters, effectors and signal transducers	UBE	0.321114	1.02302	0.827612	0.306146	Ubiquitin-conjugating enzyme	Ubiquitin-conjugating enzyme E2 variant 1 OS=Gallus gallus OX=9031 GN=UBE2V1 PE=2 SV=2	unnamed protein product [Oncorhynchus mykiss]	cellular component: cell (GO:0005623);; cellular component: macromolecular complex (GO:0032991);; cellular component: cell part (GO:0044464);; biological process: metabolic process (GO:0008152);; biological process: cellular process (GO:0009987)	--
gene45464	LOC110508248	adapters, effectors and signal transducers	MAGI1	0.4869	-0.830232	0.808927	0.300689	--	Membrane-associated guanylate kinase, WW and PDZ domain-containing protein 3 OS=Xenopus tropicalis OX=8364 GN=magi3 PE=2 SV=1	membrane-associated guanylate kinase, WW and PDZ domain-containing protein 1-like, partial [Oncorhynchus mykiss]	--	Tight junction (ko04530)
gene24725	LOC110486603	adapters, effectors and signal transducers	CD200	0.644661	-0.332888	0.635967	0.300589	Immunoglobulin V-set domain;; CD80-like C2-set immunoglobulin domain	Cell surface glycoprotein CD200 receptor 1-A OS=Gallus gallus OX=9031 GN=CD200R1A PE=1 SV=1	cell surface glycoprotein CD200 receptor 1-A-like isoform X1 [Oncorhynchus mykiss]	cellular component: membrane (GO:0016020);; cellular component: membrane part (GO:0044425)	--
gene45777	LOC110509657	adapters, effectors and signal transducers	UBE	0.571959	-0.635369	0.806804	0.294251	Ubiquitin-conjugating enzyme	Ubiquitin-conjugating enzyme E2 D2 OS=Xenopus laevis OX=8355 GN=ube2d2 PE=1 SV=1	ubiquitin-conjugating enzyme E2 E3 [Salmo salar]	molecular function: binding (GO:0005488);; cellular component: cell (GO:0005623);; cellular component: organelle (GO:0043226);; cellular component: cell part (GO:0044464);; biological process: metabolic process (GO:0008152);; biological process: cellular process (GO:0009987);; molecular function: catalytic activity (GO:0003824)	Ubiquitin mediated proteolysis (ko04120)
Oncorhynchus_mykiss_newGene_33070	--	adapters, effectors and signal transducers	NALP12	0.789225	-0.324571	0.759912	0.27205	Fish-specific NACHT associated domain;; NACHT domain;; SPRY domain;; Leucine Rich repeat;; NACHT domain;; Leucine Rich repeat	Neoverrucotoxin subunit alpha OS=Synanceia verrucosa OX=51996 PE=1 SV=1	PREDICTED: NACHT, LRR and PYD domains-containing protein 12-like [Salmo salar]	--	--
gene40652	LOC110503155	adapters, effectors and signal transducers	SOCS6	0.733456	-0.360493	0.774934	0.265801	SH2 domain;; SOCS box	Cytokine-inducible SH2-containing protein OS=Gallus gallus OX=9031 GN=CISH PE=2 SV=1	suppressor of cytokine signaling 6 [Oncorhynchus mykiss]	cellular component: cell (GO:0005623);; cellular component: cell part (GO:0044464);; biological process: metabolic process (GO:0008152);; biological process: cellular process (GO:0009987);; biological process: signaling (GO:0023052);; biological process: single-organism process (GO:0044699);; biological process: response to stimulus (GO:0050896);; biological process: biological regulation (GO:006…	--
gene45749	LOC110509629	adapters, effectors and signal transducers	UBE	0.00187857	-1.64956	0.721125	0.263493	Ubiquitin-conjugating enzyme	Ubiquitin-conjugating enzyme E2 D4 OS=Xenopus laevis OX=8355 GN=ube2d4 PE=1 SV=1	ubiquitin-conjugating enzyme E2 R2 isoform X1 [Salvelinus alpinus]	molecular function: binding (GO:0005488)	Ubiquitin mediated proteolysis (ko04120);; Herpes simplex infection (ko05168)
gene9164	LOC110524312	adapters, effectors and signal transducers	NALP5	0.498363	0.607494	0.796437	0.25925	Leucine Rich repeat	--	NACHT, LRR and PYD domains-containing protein 5-like [Oncorhynchus mykiss]	--	--
gene21249	LOC110537316	adapters, effectors and signal transducers	UCH	0.119001	1.67582	0.848304	0.252021	Ubiquitin carboxyl-terminal hydrolase;; Zn-finger in ubiquitin-hydrolases and other protein;; Ubiquitin carboxyl-terminal hydrolase	Ubiquitin carboxyl-terminal hydrolase 44 OS=Danio rerio OX=7955 GN=usp44 PE=2 SV=1	ubiquitin carboxyl-terminal hydrolase 44-like [Oncorhynchus mykiss]	--	--
Oncorhynchus_mykiss_newGene_27753	--	adapters, effectors and signal transducers	NLRC5	0.149205	0.723049	0.703198	0.242776	Fish-specific NACHT associated domain;; Leucine Rich repeat;; NACHT domain;; Leucine Rich repeats (2 copies);; Leucine Rich Repeat	Protein NLRC5 OS=Ictalurus punctatus OX=7998 GN=nlrc5 PE=2 SV=1	NACHT, LRR and PYD domains-containing protein 12-like isoform X1 [Oncorhynchus mykiss]	molecular function: binding (GO:0005488)	--
gene38313	LOC110501287	adapters, effectors and signal transducers	perforin	0.954197	0.0438873	0.766156	0.236675	MAC/Perforin domain	--	PREDICTED: perforin-1-like isoform X2 [Salmo salar]	--	Apoptosis (ko04210)
gene48523	LOC110512426	adapters, effectors and signal transducers	NLRC5	0.532576	0.409813	0.755457	0.232615	Fish-specific NACHT associated domain;; NACHT domain	Protein NLRC5 OS=Ictalurus punctatus OX=7998 GN=nlrc5 PE=2 SV=1	PREDICTED: protein NLRC3-like, partial [Salmo salar]	molecular function: binding (GO:0005488);; cellular component: membrane (GO:0016020);; cellular component: membrane part (GO:0044425)	--
gene39268	LOC110502357	adapters, effectors and signal transducers	UCH	0.0865178	1.49323	0.883639	0.229531	Ubiquitin carboxyl-terminal hydrolase;; Ubiquitin carboxyl-terminal hydrolase	Ubiquitin carboxyl-terminal hydrolase 12 OS=Salmo salar OX=8030 GN=usp12 PE=2 SV=1	ubiquitin carboxyl-terminal hydrolase 12 [Salmo salar]	biological process: metabolic process (GO:0008152);; molecular function: catalytic activity (GO:0003824);; biological process: cellular process (GO:0009987)	--
gene4335	tg	adapters, effectors and signal transducers	MAPK	0.00957662	-1.57995	0.73518	0.227767	--	Dual specificity mitogen-activated protein kinase kinase 6 OS=Danio rerio OX=7955 GN=map2k6 PE=1 SV=2	dual specificity mitogen-activated protein kinase kinase 6-like isoform X1 [Oncorhynchus mykiss]	biological process: metabolic process (GO:0008152);; biological process: cellular process (GO:0009987);; molecular function: catalytic activity (GO:0003824);; molecular function: binding (GO:0005488)	MAPK signaling pathway (ko04010);; Toll-like receptor signaling pathway (ko04620);; GnRH signaling pathway (ko04912)
gene43154	LOC110506765	adapters, effectors and signal transducers	NALP3	0.0144331	-1.37024	0.761014	0.227391	Fish-specific NACHT associated domain;; NACHT domain;; Leucine Rich repeat;; SPRY-associated domain;; SPRY domain	Neoverrucotoxin subunit beta OS=Synanceia verrucosa OX=51996 PE=1 SV=1	NACHT, LRR and PYD domains-containing protein 3-like isoform X4 [Oncorhynchus mykiss]	--	--
Oncorhynchus_mykiss_newGene_43674	--	adapters, effectors and signal transducers	UCH	0.755276	0.225391	0.761243	0.217716	ICP0-binding domain of Ubiquitin-specific protease 7;; Ubiquitin-specific protease C-terminal	Ubiquitin carboxyl-terminal hydrolase 7 OS=Gallus gallus OX=9031 GN=USP7 PE=2 SV=1	ubiquitin carboxyl-terminal hydrolase 7-like [Oncorhynchus mykiss]	biological process: metabolic process (GO:0008152);; biological process: cellular process (GO:0009987);; molecular function: catalytic activity (GO:0003824)	FoxO signaling pathway (ko04068)
gene21819	LOC110537863	adapters, effectors and signal transducers	UCH	0.980003	-0.0392891	0.793572	0.216662	Ubiquitin carboxyl-terminal hydrolase;; Ubiquitin carboxyl-terminal hydrolase	Ubiquitin carboxyl-terminal hydrolase 37 OS=Danio rerio OX=7955 GN=usp37 PE=2 SV=1	ubiquitin carboxyl-terminal hydrolase 37-like [Oncorhynchus mykiss]	biological process: metabolic process (GO:0008152);; biological process: cellular process (GO:0009987);; molecular function: catalytic activity (GO:0003824)	--
gene5238	lct	adapters, effectors and signal transducers	UCH	0.952943	-0.0430168	0.783349	0.213917	Ubiquitin carboxyl-terminal hydrolase;; Ubiquitin carboxyl-terminal hydrolase	Ubiquitin carboxyl-terminal hydrolase 47 OS=Xenopus tropicalis OX=8364 GN=usp47 PE=2 SV=1	ubiquitin carboxyl-terminal hydrolase 40-like [Oncorhynchus mykiss]	--	--
gene44239	LOC110507955	adapters, effectors and signal transducers	SOCS6	0.53942	0.933024	0.941322	0.209501	SH2 domain;; SOCS box	Cytokine-inducible SH2-containing protein OS=Gallus gallus OX=9031 GN=CISH PE=2 SV=1	suppressor of cytokine signaling 6-like [Oncorhynchus mykiss]	cellular component: cell (GO:0005623);; cellular component: cell part (GO:0044464);; biological process: metabolic process (GO:0008152);; biological process: cellular process (GO:0009987);; biological process: signaling (GO:0023052);; biological process: single-organism process (GO:0044699);; biological process: response to stimulus (GO:0050896);; biological process: biological regulation (GO:006…	--
gene38848	LOC110502125	adapters, effectors and signal transducers	UCH	0.116652	-1.00371	0.838847	0.203856	Ubiquitin carboxyl-terminal hydrolase;; Zn-finger in ubiquitin-hydrolases and other protein;; Ubiquitin carboxyl-terminal hydrolase	Ubiquitin carboxyl-terminal hydrolase 44 OS=Danio rerio OX=7955 GN=usp44 PE=2 SV=1	ubiquitin carboxyl-terminal hydrolase 44-like [Oncorhynchus mykiss]	--	--
gene32466	csrp1	adapters, effectors and signal transducers	NLRC3	0.342595	0.564955	0.802293	0.197092	--	--	protein NLRC3-like, partial [Oncorhynchus mykiss]	--	--
gene12966	LOC110527128	adapters, effectors and signal transducers	UCH	0.0535897	0.93047	0.761131	0.197065	Ubiquitin carboxyl-terminal hydrolase;; Ubiquitin carboxyl-terminal hydrolase	Ubiquitin carboxyl-terminal hydrolase 47 OS=Xenopus tropicalis OX=8364 GN=usp47 PE=2 SV=1	ubiquitin carboxyl-terminal hydrolase 40-like [Oncorhynchus mykiss]	biological process: metabolic process (GO:0008152);; biological process: cellular process (GO:0009987);; molecular function: catalytic activity (GO:0003824)	--
gene35914	LOC110498319	adapters, effectors and signal transducers	UCH	0.745336	-0.313183	0.819533	0.197002	Ubiquitin carboxyl-terminal hydrolase;; Ubiquitin carboxyl-terminal hydrolase;; Ataxin-2 C-terminal region	Ubiquitin carboxyl-terminal hydrolase 10 OS=Xenopus tropicalis OX=8364 GN=usp10 PE=2 SV=1	ubiquitin carboxyl-terminal hydrolase 10-like isoform X1 [Oncorhynchus mykiss]	biological process: metabolic process (GO:0008152);; molecular function: catalytic activity (GO:0003824);; cellular component: cell (GO:0005623);; cellular component: cell part (GO:0044464);; biological process: cellular process (GO:0009987);; biological process: signaling (GO:0023052);; biological process: single-organism process (GO:0044699);; biological process: response to stimulus (GO:005089…	--
gene18733	LOC110534693	adapters, effectors and signal transducers	NLRC5	0.726077	-0.303498	0.885596	0.185919	NACHT domain;; Leucine Rich repeat;; PAAD/DAPIN/Pyrin domain;; Fish-specific NACHT associated domain	Protein NLRC5 OS=Ictalurus punctatus OX=7998 GN=nlrc5 PE=2 SV=1	NACHT, LRR and PYD domains-containing protein 3-like [Oncorhynchus mykiss]	--	--
gene5105	LOC110518733	adapters, effectors and signal transducers	SOCS1	0.584928	-0.60692	0.880924	0.184655	Pentapeptide repeats (8 copies)	Cytokine-inducible SH2-containing protein OS=Gallus gallus OX=9031 GN=CISH PE=2 SV=1	suppressor of cytokine signaling 1 [Oncorhynchus mykiss]	cellular component: cell (GO:0005623);; cellular component: cell part (GO:0044464);; molecular function: binding (GO:0005488);; biological process: biological regulation (GO:0065007)	Ubiquitin mediated proteolysis (ko04120);; Insulin signaling pathway (ko04910)
gene49313	LOC110513255	adapters, effectors and signal transducers	NLRC5	0.487466	0.575792	0.833488	0.183944	Fish-specific NACHT associated domain;; NACHT domain;; PAAD/DAPIN/Pyrin domain	Protein NLRC5 OS=Ictalurus punctatus OX=7998 GN=nlrc5 PE=2 SV=1	NLR family CARD domain-containing protein 3-like isoform X1 [Oncorhynchus mykiss]	molecular function: binding (GO:0005488)	--
gene17600	klhl35	adapters, effectors and signal transducers	perforin	0.00327585	2.15493	0.88102	0.179106	MAC/Perforin domain	BMP/retinoic acid-inducible neural-specific protein 1 OS=Gallus gallus OX=9031 GN=BRINP1 PE=2 SV=1	BMP/retinoic acid-inducible neural-specific protein 3-like isoform X1 [Oncorhynchus mykiss]	biological process: cellular process (GO:0009987);; biological process: multicellular organismal process (GO:0032501);; biological process: developmental process (GO:0032502);; biological process: single-organism process (GO:0044699);; biological process: biological regulation (GO:0065007)	--
gene44119	LOC110507849	adapters, effectors and signal transducers	MyD88	0.300022	0.550792	0.793849	0.176553	Death-associated protein	Death-associated protein-like 1-B OS=Xenopus laevis OX=8355 GN=dapl1-b PE=4 SV=1	Death-associated protein 1 [Salmo salar]	--	--
Oncorhynchus_mykiss_newGene_2539	--	adapters, effectors and signal transducers	SOCS6	0.354031	0.947174	0.91232	0.176049	SH2 domain;; SOCS box	Cytokine-inducible SH2-containing protein OS=Gallus gallus OX=9031 GN=CISH PE=2 SV=1	suppressor of cytokine signaling 6-like [Oncorhynchus mykiss]	cellular component: cell (GO:0005623);; cellular component: cell part (GO:0044464);; biological process: metabolic process (GO:0008152);; biological process: cellular process (GO:0009987);; biological process: signaling (GO:0023052);; biological process: single-organism process (GO:0044699);; biological process: response to stimulus (GO:0050896);; biological process: biological regulation (GO:006…	--
gene53010	LOC110517150	adapters, effectors and signal transducers	UBE	0.502546	0.407656	0.814507	0.174282	Ubiquitin-conjugating enzyme	Ubiquitin-conjugating enzyme E2 D4 OS=Xenopus laevis OX=8355 GN=ube2d4 PE=1 SV=1	PREDICTED: ubiquitin-conjugating enzyme E2 D4 [Esox lucius]	biological process: metabolic process (GO:0008152);; biological process: cellular process (GO:0009987);; molecular function: binding (GO:0005488);; molecular function: catalytic activity (GO:0003824);; biological process: biological regulation (GO:0065007)	Ubiquitin mediated proteolysis (ko04120);; Protein processing in endoplasmic reticulum (ko04141)
gene21017	LOC110536806	adapters, effectors and signal transducers	UBE	0.530638	0.660207	0.895913	0.171749	Ubiquitin-conjugating enzyme	Ubiquitin-conjugating enzyme E2 D4 OS=Xenopus laevis OX=8355 GN=ube2d4 PE=1 SV=1	uncharacterized protein LOC109889507 isoform X2 [Oncorhynchus kisutch]	--	--
gene41687	LOC110505159	adapters, effectors and signal transducers	MyD88	0.0643911	0.906939	0.76027	0.170971	Death-associated protein	Death-associated protein-like 1-A OS=Xenopus laevis OX=8355 GN=dapl1-a PE=4 SV=1	death-associated protein-like 1 [Oncorhynchus kisutch]	--	--
gene24547	LOC110486442	adapters, effectors and signal transducers	UCH	0.0706338	-0.912476	0.776799	0.169128	Ubiquitin carboxyl-terminal hydrolase;; Ubiquitin carboxyl-terminal hydrolase	Ubiquitin carboxyl-terminal hydrolase 47 OS=Xenopus laevis OX=8355 GN=usp47 PE=2 SV=1	probable ubiquitin carboxyl-terminal hydrolase FAF-X [Oncorhynchus mykiss]	--	--
gene28890	LOC110491344	adapters, effectors and signal transducers	TRAF	0.846421	-1.06376	0.953585	0.160381	TNF receptor-associated factor BIRC3 binding domain;; TRAF-type zinc finger	TNF receptor-associated factor 6 OS=Danio rerio OX=7955 GN=traf6 PE=2 SV=2	TNF receptor-associated factor 2-like [Oncorhynchus mykiss]	biological process: cellular process (GO:0009987);; biological process: biological regulation (GO:0065007);; molecular function: binding (GO:0005488)	MAPK signaling pathway (ko04010);; Protein processing in endoplasmic reticulum (ko04141);; Apoptosis (ko04210);; RIG-I-like receptor signaling pathway (ko04622);; Adipocytokine signaling pathway (ko04920);; Herpes simplex infection (ko05168)
gene22106	LOC110538018	adapters, effectors and signal transducers	UBE	0.759989	0.40104	0.922269	0.155446	Ubiquitin-conjugating enzyme	Ubiquitin-conjugating enzyme E2 D2 OS=Xenopus laevis OX=8355 GN=ube2d2 PE=1 SV=1	ubiquitin-conjugating enzyme E2 L3 [Oncorhynchus mykiss]	molecular function: binding (GO:0005488)	Ubiquitin mediated proteolysis (ko04120)
gene46170	LOC110510012	adapters, effectors and signal transducers	NALP12	0.261148	-0.68976	0.84679	0.1523	Leucine Rich repeat;; Leucine Rich repeats (2 copies);; Leucine Rich Repeat	--	NACHT, LRR and PYD domains-containing protein 12-like [Oncorhynchus mykiss]	molecular function: binding (GO:0005488)	--
Oncorhynchus_mykiss_newGene_47071	--	adapters, effectors and signal transducers	MAPK	0.873044	-0.148307	0.84076	0.139497	Domain of unknown function (DUF4071);; Protein kinase domain;; Protein tyrosine kinase;; Domain of unknown function (DUF4071)	Serine/threonine-protein kinase 10 OS=Xenopus tropicalis OX=8364 GN=stk10 PE=2 SV=1	Mitogen-activated protein kinase kinase kinase 15 [Dicentrarchus labrax]	biological process: metabolic process (GO:0008152);; biological process: cellular process (GO:0009987);; biological process: signaling (GO:0023052);; biological process: single-organism process (GO:0044699);; biological process: response to stimulus (GO:0050896);; biological process: biological regulation (GO:0065007);; molecular function: catalytic activity (GO:0003824);; molecular function: sig…	--
gene54568	LOC110518779	adapters, effectors and signal transducers	UCH	0.115098	0.934063	0.876033	0.138149	Ubiquitin carboxyl-terminal hydrolase;; Ubiquitin carboxyl-terminal hydrolase	Ubiquitin carboxyl-terminal hydrolase 2 OS=Gallus gallus OX=9031 GN=USP2 PE=2 SV=1	ubiquitin carboxyl-terminal hydrolase 36-like, partial [Oncorhynchus mykiss]	biological process: metabolic process (GO:0008152);; biological process: cellular process (GO:0009987);; molecular function: catalytic activity (GO:0003824)	--
gene23907	LOC110485951	adapters, effectors and signal transducers	SOCS2	0.800208	0.316493	0.94432	0.129131	SH2 domain	Cytokine-inducible SH2-containing protein OS=Gallus gallus OX=9031 GN=CISH PE=2 SV=1	PREDICTED: suppressor of cytokine signaling 2-like [Salmo salar]	biological process: biological regulation (GO:0065007);; molecular function: binding (GO:0005488);; cellular component: cell (GO:0005623);; cellular component: cell part (GO:0044464);; biological process: metabolic process (GO:0008152);; biological process: cellular process (GO:0009987)	Insulin signaling pathway (ko04910)
gene52926	LOC110517062	adapters, effectors and signal transducers	UCH	0.635906	0.294277	0.868592	0.117967	Ubiquitin carboxyl-terminal hydrolase	Ubiquitin carboxyl-terminal hydrolase 15 OS=Xenopus tropicalis OX=8364 GN=usp15 PE=2 SV=2	ubiquitin carboxyl-terminal hydrolase 8-like [Oncorhynchus mykiss]	biological process: metabolic process (GO:0008152);; biological process: cellular process (GO:0009987);; molecular function: catalytic activity (GO:0003824)	Endocytosis (ko04144)
gene9954	rtgdnf	adapters, effectors and signal transducers	NWD2	0.255656	0.791258	0.931653	0.116483	--	--	NACHT and WD repeat domain-containing protein 2-like [Oncorhynchus kisutch]	--	--
gene36481	rac3	adapters, effectors and signal transducers	perforin	0.0130872	1.15601	0.899667	0.116055	MAC/Perforin domain	--	macrophage-expressed gene 1 protein [Oncorhynchus mykiss]	cellular component: membrane (GO:0016020);; cellular component: membrane part (GO:0044425)	--
gene9701	LOC110524811	adapters, effectors and signal transducers	MAPK	0.696408	0.41965	0.937978	0.113267	Protein kinase domain;; Protein tyrosine kinase;; Kinase-like;; SWIM zinc finger	Serine/threonine-protein kinase PAK 3 OS=Xenopus laevis OX=8355 GN=pak3 PE=2 SV=1	mitogen-activated protein kinase kinase kinase 1-like [Oncorhynchus mykiss]	biological process: metabolic process (GO:0008152);; biological process: cellular process (GO:0009987);; molecular function: catalytic activity (GO:0003824);; molecular function: binding (GO:0005488)	MAPK signaling pathway (ko04010);; Ubiquitin mediated proteolysis (ko04120);; RIG-I-like receptor signaling pathway (ko04622);; GnRH signaling pathway (ko04912)
gene19460	LOC110536584	adapters, effectors and signal transducers	UCH	0.497567	-0.412932	0.899594	0.110208	Ubiquitin carboxyl-terminal hydrolase	Ubiquitin carboxyl-terminal hydrolase 20 OS=Danio rerio OX=7955 GN=usp20 PE=3 SV=1	ubiquitin carboxyl-terminal hydrolase 32-like [Salvelinus alpinus]	biological process: metabolic process (GO:0008152);; biological process: cellular process (GO:0009987);; molecular function: catalytic activity (GO:0003824)	--
gene51340	LOC110515398	adapters, effectors and signal transducers	NALP3	0.718739	0.256919	0.891436	0.107516	--	--	NACHT, LRR and PYD domains-containing protein 3-like [Oncorhynchus mykiss]	--	--
gene24912	LOC110486777	adapters, effectors and signal transducers	UCH	0.976683	0.0100701	0.88138	0.106657	Ubiquitin carboxyl-terminal hydrolase;; DUSP domain;; Ubiquitin carboxyl-terminal hydrolase;; Ubiquitin-like domain	Ubiquitin carboxyl-terminal hydrolase 15 OS=Xenopus tropicalis OX=8364 GN=usp15 PE=2 SV=2	ubiquitin carboxyl-terminal hydrolase 11 [Oncorhynchus mykiss]	biological process: metabolic process (GO:0008152);; molecular function: catalytic activity (GO:0003824);; biological process: cellular process (GO:0009987)	--
Oncorhynchus_mykiss_newGene_27756	--	adapters, effectors and signal transducers	UCH	0.75012	0.354065	0.938199	0.105244	Ubiquitin carboxyl-terminal hydrolase;; Ubiquitin carboxyl-terminal hydrolase	Ubiquitin carboxyl-terminal hydrolase 22-A OS=Xenopus laevis OX=8355 GN=usp22-a PE=2 SV=1	ubiquitin carboxyl-terminal hydrolase 42 isoform X1 [Oncorhynchus mykiss]	biological process: metabolic process (GO:0008152);; biological process: cellular process (GO:0009987);; molecular function: catalytic activity (GO:0003824)	--
gene48569	LOC110512473	adapters, effectors and signal transducers	MAPK	0.475776	0.568478	0.937063	0.103713	Protein kinase domain;; Protein tyrosine kinase;; Lipopolysaccharide kinase (Kdo/WaaP) family	Mitogen-activated protein kinase 14A OS=Cyprinus carpio OX=7962 GN=mapk14a PE=1 SV=1	mitogen-activated protein kinase 14A isoform X2 [Oncorhynchus kisutch]	biological process: metabolic process (GO:0008152);; biological process: cellular process (GO:0009987);; biological process: signaling (GO:0023052);; biological process: single-organism process (GO:0044699);; biological process: response to stimulus (GO:0050896);; biological process: biological regulation (GO:0065007);; molecular function: catalytic activity (GO:0003824);; molecular function: sig…	MAPK signaling pathway (ko04010);; FoxO signaling pathway (ko04068);; Adrenergic signaling in cardiomyocytes (ko04261);; VEGF signaling pathway (ko04370);; Toll-like receptor signaling pathway (ko04620);; NOD-like receptor signaling pathway (ko04621);; RIG-I-like receptor signaling pathway (ko04622);; GnRH signaling pathway (ko04912);; Progesterone-mediated oocyte maturation (ko04914);; AGE-RAGE …
gene8108	LOC110522814	adapters, effectors and signal transducers	MAPKKK	0.808315	-0.320875	0.903042	0.1019	--	--	PREDICTED: mitogen-activated protein kinase kinase kinase kinase 5-like isoform X6 [Salmo salar]	--	--
gene8169	LOC110523420	adapters, effectors and signal transducers	UCH	0.48551	-0.439948	0.911516	0.0988098	Ubiquitin carboxyl-terminal hydrolase	Ubiquitin carboxyl-terminal hydrolase 15 OS=Xenopus tropicalis OX=8364 GN=usp15 PE=2 SV=2	ubiquitin carboxyl-terminal hydrolase 36-like [Oncorhynchus mykiss]	biological process: metabolic process (GO:0008152);; biological process: cellular process (GO:0009987);; molecular function: catalytic activity (GO:0003824)	--
gene5236	LOC110519994	adapters, effectors and signal transducers	MAGI1	0.829219	-0.237209	0.924494	0.0965102	--	Membrane-associated guanylate kinase, WW and PDZ domain-containing protein 3 OS=Xenopus tropicalis OX=8364 GN=magi3 PE=2 SV=1	membrane-associated guanylate kinase, WW and PDZ domain-containing protein 3-like [Oncorhynchus mykiss]	--	--
gene37182	LOC110499983	adapters, effectors and signal transducers	MRC1	0.938618	-0.0676229	0.914539	0.0956792	--	--	PREDICTED: macrophage mannose receptor 1-like, partial [Salmo salar]	--	--
gene18254	LOC110534057	adapters, effectors and signal transducers	UBE	5.09806e-06	1.93278	0.916228	0.0915429	Ubiquitin-conjugating enzyme	Ubiquitin-conjugating enzyme E2 D4 OS=Xenopus laevis OX=8355 GN=ube2d4 PE=1 SV=1	ubiquitin-conjugating enzyme E2 U [Oncorhynchus mykiss]	molecular function: binding (GO:0005488)	Ubiquitin mediated proteolysis (ko04120)
gene12293	LOC110527455	adapters, effectors and signal transducers	CD97	0.674337	0.284193	0.901668	0.0903015	7 transmembrane receptor (Secretin family);; Calcium-binding EGF domain;; EGF domain;; Complement Clr-like EGF-like;; GPCR proteolysis site, GPS, motif;; Pvs28 EGF domain;; EGF-like domain;; MSP1 EGF domain 1;; Immunoglobulin domain	Adhesion G protein-coupled receptor L4 OS=Danio rerio OX=7955 GN=adgrl4 PE=2 SV=2	CD97 antigen-like [Oncorhynchus mykiss]	biological process: cellular process (GO:0009987);; biological process: signaling (GO:0023052);; biological process: single-organism process (GO:0044699);; biological process: response to stimulus (GO:0050896);; biological process: biological regulation (GO:0065007);; molecular function: signal transducer activity (GO:0004871);; molecular function: molecular transducer activity (GO:0060089);; mol…	--
gene16343	LOC110531968	adapters, effectors and signal transducers	NLRC5	0.965735	-0.0449738	0.929581	0.0865421	Leucine Rich repeat;; NACHT domain;; Leucine Rich repeats (2 copies);; Leucine Rich Repeat	Protein NLRC5 OS=Ictalurus punctatus OX=7998 GN=nlrc5 PE=2 SV=1	NACHT, LRR and PYD domains-containing protein 3-like, partial [Oncorhynchus mykiss]	--	--
gene8830	setd9	adapters, effectors and signal transducers	UBE	0.531942	0.458614	0.939931	0.0784396	Ubiquitin-conjugating enzyme	Ubiquitin-conjugating enzyme E2 D4 OS=Xenopus laevis OX=8355 GN=ube2d4 PE=1 SV=1	PREDICTED: ubiquitin-conjugating enzyme E2 G1 isoform X1 [Salmo salar]	biological process: metabolic process (GO:0008152);; biological process: cellular process (GO:0009987);; molecular function: binding (GO:0005488);; cellular component: cell (GO:0005623);; cellular component: cell part (GO:0044464);; molecular function: catalytic activity (GO:0003824)	Ubiquitin mediated proteolysis (ko04120);; Protein processing in endoplasmic reticulum (ko04141)
Oncorhynchus_mykiss_newGene_14837	--	adapters, effectors and signal transducers	NLRC5	0.713035	0.249811	0.929504	0.0767372	Fish-specific NACHT associated domain;; NACHT domain;; zinc finger of C3HC4-type, RING;; Zinc finger, C3HC4 type (RING finger);; Zinc finger, C3HC4 type (RING finger);; Zinc finger, C3HC4 type (RING finger);; RING-type zinc-finger;; Ring finger domain	Protein NLRC5 OS=Ictalurus punctatus OX=7998 GN=nlrc5 PE=2 SV=1	NLR family CARD domain-containing protein 3-like [Oncorhynchus mykiss]	molecular function: binding (GO:0005488)	--
gene28986	LOC110491430	adapters, effectors and signal transducers	SOCS4	0.683182	-0.35151	0.940528	0.0705896	Suppressor of cytokine signalling;; SH2 domain;; SOCS box	Cytokine-inducible SH2-containing protein OS=Gallus gallus OX=9031 GN=CISH PE=2 SV=1	suppressor of cytokine signaling 4-like [Oncorhynchus mykiss]	biological process: biological regulation (GO:0065007);; molecular function: molecular function regulator (GO:0098772);; cellular component: cell (GO:0005623);; cellular component: cell part (GO:0044464);; biological process: metabolic process (GO:0008152);; biological process: cellular process (GO:0009987);; biological process: signaling (GO:0023052);; biological process: single-organism process…	--
gene20817	grp	adapters, effectors and signal transducers	NLRC5	0.868598	-0.170363	0.960726	0.0646462	Fish-specific NACHT associated domain;; NACHT domain	Protein NLRC5 OS=Ictalurus punctatus OX=7998 GN=nlrc5 PE=2 SV=1	protein NLRC3-like, partial [Oncorhynchus mykiss]	--	--
gene33876	LOC110496316	adapters, effectors and signal transducers	CD166	0.505718	0.424514	0.930614	0.064035	Immunoglobulin V-set domain;; Immunoglobulin I-set domain;; Immunoglobulin domain;; Immunoglobulin domain;; Immunoglobulin domain	CD166 antigen homolog A OS=Danio rerio OX=7955 GN=alcama PE=1 SV=1	sialic acid-binding Ig-like lectin 15 [Oncorhynchus mykiss]	--	--
gene6760	LOC110521784	adapters, effectors and signal transducers	SOCS1	0.902276	-0.632004	0.963514	0.0639807	--	Cytokine-inducible SH2-containing protein OS=Gallus gallus OX=9031 GN=CISH PE=2 SV=1	suppressor of cytokine signaling 1 [Oncorhynchus mykiss]	cellular component: cell (GO:0005623);; cellular component: cell part (GO:0044464);; molecular function: binding (GO:0005488);; biological process: biological regulation (GO:0065007)	Ubiquitin mediated proteolysis (ko04120);; Insulin signaling pathway (ko04910)
gene45351	LOC110509059	adapters, effectors and signal transducers	NLRC5	0.758379	-0.502784	0.971199	0.0636157	Fish-specific NACHT associated domain;; NACHT domain;; Leucine Rich repeat	Protein NLRC5 OS=Ictalurus punctatus OX=7998 GN=nlrc5 PE=2 SV=1	protein NLRC3-like [Oncorhynchus mykiss]	--	--
gene43319	LOC110506175	adapters, effectors and signal transducers	NLRC5	0.874769	0.219634	0.983776	0.0622167	NACHT domain;; Fish-specific NACHT associated domain	Protein NLRC5 OS=Ictalurus punctatus OX=7998 GN=nlrc5 PE=2 SV=1	protein NLRC3-like [Oncorhynchus mykiss]	--	--
gene3985	chn2	adapters, effectors and signal transducers	UBE	0.906686	0.153688	0.97685	0.0564686	Ubiquitin-conjugating enzyme	Ubiquitin-conjugating enzyme E2 D4 OS=Xenopus laevis OX=8355 GN=ube2d4 PE=1 SV=1	ubiquitin-conjugating enzyme E2 J1-like isoform X1 [Oncorhynchus mykiss]	cellular component: membrane (GO:0016020);; cellular component: membrane part (GO:0044425)	Ubiquitin mediated proteolysis (ko04120);; Protein processing in endoplasmic reticulum (ko04141)
gene35192	LOC110497659	adapters, effectors and signal transducers	KIT	0.00352614	-2.03551	0.980647	0.0499542	--	Mast/stem cell growth factor receptor Kit OS=Takifugu rubripes OX=31033 GN=kit PE=3 SV=1	mast/stem cell growth factor receptor Kit-like, partial [Oncorhynchus mykiss]	--	Cytokine-cytokine receptor interaction (ko04060);; Endocytosis (ko04144);; Melanogenesis (ko04916)
gene13513	ctsa	adapters, effectors and signal transducers	IGFR1	0.841173	-0.191693	0.952046	0.0498716	--	--	IGF-like family receptor 1 [Oncorhynchus mykiss]	cellular component: membrane (GO:0016020);; cellular component: membrane part (GO:0044425)	--
gene1730	LOC110535382	adapters, effectors and signal transducers	UBE	0.455624	0.442234	0.958329	0.0479876	Ubiquitin-conjugating enzyme	Ubiquitin-conjugating enzyme E2 T OS=Xenopus laevis OX=8355 GN=ube2t PE=2 SV=1	PREDICTED: ubiquitin-conjugating enzyme E2 N-like [Salmo salar]	biological process: metabolic process (GO:0008152);; biological process: cellular process (GO:0009987);; biological process: response to stimulus (GO:0050896);; molecular function: binding (GO:0005488);; cellular component: cell (GO:0005623);; cellular component: organelle (GO:0043226);; cellular component: cell part (GO:0044464);; molecular function: catalytic activity (GO:0003824);; biological …	Ubiquitin mediated proteolysis (ko04120)
gene33523	LOC110495983	adapters, effectors and signal transducers	NALP1	0.888572	0.198579	0.991097	0.0478351	Caspase recruitment domain	--	NACHT, LRR and PYD domains-containing protein 1b allele 3-like isoform X2 [Oncorhynchus mykiss]	biological process: biological regulation (GO:0065007)	NOD-like receptor signaling pathway (ko04621)
gene12017	LOC110527332	adapters, effectors and signal transducers	CD3	0.828016	0.285211	0.980847	0.0471638	--	--	PREDICTED: T-cell surface glycoprotein CD3 delta chain-like [Salmo salar]	biological process: cellular process (GO:0009987);; cellular component: membrane (GO:0016020)	--
gene7367	LOC110522335	adapters, effectors and signal transducers	chemotaxin	0.133701	0.958433	0.974263	0.0426641	BRICHOS domain	Integral membrane protein 2B OS=Gallus gallus OX=9031 GN=ITM2B PE=2 SV=1	integral membrane protein 2C-like [Oncorhynchus kisutch]	cellular component: membrane (GO:0016020);; cellular component: membrane part (GO:0044425)	--
Oncorhynchus_mykiss_newGene_38327	--	adapters, effectors and signal transducers	MAPK	0.462498	0.436694	0.964384	0.0406312	Protein kinase domain;; Protein tyrosine kinase	MAP kinase-interacting serine/threonine-protein kinase 2 OS=Xenopus tropicalis OX=8364 GN=mknk2 PE=2 SV=1	MAP kinase-interacting serine/threonine-protein kinase 2-like [Oncorhynchus mykiss]	molecular function: binding (GO:0005488);; biological process: metabolic process (GO:0008152);; biological process: cellular process (GO:0009987);; molecular function: catalytic activity (GO:0003824);; cellular component: cell (GO:0005623);; cellular component: organelle (GO:0043226);; cellular component: cell part (GO:0044464);; biological process: signaling (GO:0023052);; biological process: si…	MAPK signaling pathway (ko04010);; Insulin signaling pathway (ko04910)
gene8275	LOC110523510	adapters, effectors and signal transducers	MAPK	0.885957	0.178646	0.967782	0.0403611	Protein kinase domain;; Protein tyrosine kinase;; CNH domain	Serine/threonine-protein kinase 3 OS=Xenopus laevis OX=8355 GN=stk3 PE=2 SV=1	mitogen-activated protein kinase kinase kinase kinase 4-like [Oncorhynchus mykiss]	--	MAPK signaling pathway (ko04010)
gene24417	kctd5	adapters, effectors and signal transducers	NFkBI	0.457563	0.550684	0.945084	0.0402461	Ankyrin repeats (many copies);; Ankyrin repeats (3 copies);; Ankyrin repeats (many copies);; Ankyrin repeat;; Ankyrin repeat	NF-kappa-B inhibitor alpha OS=Gallus gallus OX=9031 GN=NFKBIA PE=2 SV=1	NF-kappa-B inhibitor alpha-like [Oncorhynchus mykiss]	molecular function: catalytic activity (GO:0003824);; biological process: metabolic process (GO:0008152);; biological process: cellular process (GO:0009987)	Apoptosis (ko04210);; Toll-like receptor signaling pathway (ko04620);; NOD-like receptor signaling pathway (ko04621);; RIG-I-like receptor signaling pathway (ko04622);; Cytosolic DNA-sensing pathway (ko04623);; Adipocytokine signaling pathway (ko04920);; Herpes simplex infection (ko05168)
gene6658	LOC110521684	adapters, effectors and signal transducers	UBE	0.853193	0.18148	0.978649	0.0352892	Ubiquitin-conjugating enzyme	Ubiquitin-conjugating enzyme E2 D4 OS=Xenopus laevis OX=8355 GN=ube2d4 PE=1 SV=1	ubiquitin-conjugating enzyme E2 R2-like [Oncorhynchus kisutch]	molecular function: binding (GO:0005488);; cellular component: cell (GO:0005623);; cellular component: cell part (GO:0044464);; biological process: metabolic process (GO:0008152);; biological process: cellular process (GO:0009987);; molecular function: catalytic activity (GO:0003824)	Ubiquitin mediated proteolysis (ko04120);; Herpes simplex infection (ko05168)
gene49627	LOC110513588	adapters, effectors and signal transducers	NALP12	0.910953	0.0954211	0.979583	0.0315653	SPRY-associated domain;; SPRY domain	Stonustoxin subunit beta OS=Synanceia horrida OX=13279 PE=1 SV=3	NACHT, LRR and PYD domains-containing protein 12-like [Oncorhynchus mykiss]	--	--
gene39983	LOC110503522	adapters, effectors and signal transducers	CBX4	0.8824	-0.128924	0.985064	0.0285762	Chromo (CHRromatin Organisation MOdifier) domain;; CBX family C-terminal motif	--	E3 SUMO-protein ligase CBX4-like [Oncorhynchus mykiss]	cellular component: cell (GO:0005623);; cellular component: organelle (GO:0043226);; cellular component: cell part (GO:0044464)	--
gene21822	LOC110539152	adapters, effectors and signal transducers	Programmed cell death protein	0.0186983	1.12048	1	0.0285249	Programmed cell death protein 2, C-terminal putative domain;; MYND finger	Programmed cell death protein 2-like OS=Gallus gallus OX=9031 GN=PDCD2L PE=2 SV=1	programmed cell death protein 2 [Oncorhynchus mykiss]	cellular component: cell (GO:0005623);; cellular component: cell part (GO:0044464);; biological process: biological regulation (GO:0065007);; biological process: immune system process (GO:0002376);; biological process: cellular process (GO:0009987);; biological process: multicellular organismal process (GO:0032501);; biological process: developmental process (GO:0032502);; biological process: sin…	--
gene25816	LOC110489402	adapters, effectors and signal transducers	NKAP	0.87816	-0.183287	0.975563	0.0269515	Ras-induced vulval development antagonist;; NF-kappa-B-activating protein	--	NF-kappa-B-activating protein-like [Oncorhynchus mykiss]	--	--
gene40564	LOC110504068	adapters, effectors and signal transducers	NLRC5	0.645735	-0.486881	0.991097	0.0233727	NACHT domain	Protein NLRC5 OS=Ictalurus punctatus OX=7998 GN=nlrc5 PE=2 SV=1	unnamed protein product [Oncorhynchus mykiss]	molecular function: binding (GO:0005488)	--
gene7878	LOC110523156	adapters, effectors and signal transducers	NALP12	0.75012	0.214873	0.987687	0.0206331	SPRY-associated domain;; SPRY domain	Stonustoxin subunit beta OS=Synanceia horrida OX=13279 PE=1 SV=3	PREDICTED: LOW QUALITY PROTEIN: NACHT, LRR and PYD domains-containing protein 12-like [Sinocyclocheilus grahami]	--	--
Oncorhynchus_mykiss_newGene_43751	--	adapters, effectors and signal transducers	NALP3	--	--	0.97838	0.0120781	Leucine Rich repeat;; Fish-specific NACHT associated domain;; NACHT domain;; SPRY-associated domain;; Leucine Rich repeats (2 copies);; Leucine Rich Repeat;; PAAD/DAPIN/Pyrin domain	Stonustoxin subunit beta OS=Synanceia horrida OX=13279 PE=1 SV=3	NACHT, LRR and PYD domains-containing protein 3-like, partial [Oncorhynchus mykiss]	molecular function: binding (GO:0005488)	--
gene8114	LOC110523370	adapters, effectors and signal transducers	UBE	0.660083	-0.321685	0.998956	0.00592338	Ubiquitin-conjugating enzyme	Ubiquitin-conjugating enzyme E2 D2 OS=Xenopus laevis OX=8355 GN=ube2d2 PE=1 SV=1	ubiquitin-conjugating enzyme E2 H [Salmo salar]	molecular function: binding (GO:0005488);; cellular component: cell (GO:0005623);; cellular component: cell part (GO:0044464);; biological process: metabolic process (GO:0008152);; biological process: cellular process (GO:0009987);; molecular function: catalytic activity (GO:0003824)	Ubiquitin mediated proteolysis (ko04120)
gene19030	LOC110534776	adapters, effectors and signal transducers	Programmed cell death protein	0.66428	0.347208	1	-0.00519549	Protein of unknown function (DUF1241)	Programmed cell death protein 10-B OS=Danio rerio OX=7955 GN=pdcd10b PE=1 SV=1	PREDICTED: programmed cell death protein 10-B-like [Salmo salar]	biological process: multicellular organismal process (GO:0032501);; biological process: developmental process (GO:0032502);; biological process: single-organism process (GO:0044699)	--
gene21021	LOC110537109	adapters, effectors and signal transducers	Programmed cell death protein	0.596216	1.05597	0.983065	-0.00790473	MA3 domain	Programmed cell death protein 4 OS=Gallus gallus OX=9031 GN=PDCD4 PE=2 SV=1	programmed cell death protein 4-like [Oncorhynchus mykiss]	biological process: multicellular organismal process (GO:0032501);; biological process: developmental process (GO:0032502);; biological process: single-organism process (GO:0044699)	--
gene16558	mfn2	adapters, effectors and signal transducers	CD97	0.876691	-0.140074	0.998468	-0.0115968	--	--	CD97 antigen-like [Salvelinus alpinus]	--	--
gene35850	LOC110498275	adapters, effectors and signal transducers	MAPK	0.862227	0.139744	0.993003	-0.0170969	Protein kinase domain;; Protein tyrosine kinase	Mitogen-activated protein kinase 6 OS=Gallus gallus OX=9031 GN=MAPK6 PE=2 SV=1	mitogen-activated protein kinase 4-like [Oncorhynchus mykiss]	--	--
Oncorhynchus_mykiss_newGene_35521	--	adapters, effectors and signal transducers	NLRC5	0.246441	0.61275	0.995403	-0.0196466	NACHT domain;; Caspase recruitment domain;; Fish-specific NACHT associated domain	Protein NLRC5 OS=Ictalurus punctatus OX=7998 GN=nlrc5 PE=2 SV=1	NACHT, LRR and PYD domains-containing protein 3-like [Oncorhynchus mykiss]	molecular function: binding (GO:0005488);; biological process: biological regulation (GO:0065007)	--
gene24265	ndkb	adapters, effectors and signal transducers	UCH	0.870579	0.236948	1	-0.0215529	Ubiquitin carboxyl-terminal hydrolase;; Ubiquitin carboxyl-terminal hydrolase	Ubiquitin carboxyl-terminal hydrolase 37 OS=Danio rerio OX=7955 GN=usp37 PE=2 SV=1	ubiquitin carboxyl-terminal hydrolase 37-like, partial [Oncorhynchus mykiss]	--	--
gene9190	LOC110524336	adapters, effectors and signal transducers	CD80	0.0628934	0.881071	0.982513	-0.022317	CD80-like C2-set immunoglobulin domain	--	T-lymphocyte activation antigen CD80-like [Oncorhynchus mykiss]	cellular component: membrane (GO:0016020);; cellular component: membrane part (GO:0044425)	--
gene27760	myc	adapters, effectors and signal transducers	UCH	0.566255	-0.629969	0.981696	-0.0278917	Ubiquitin carboxyl-terminal hydrolase, family 1	Ubiquitin carboxyl-terminal hydrolase BAP1 OS=Danio rerio OX=7955 GN=bap1 PE=2 SV=2	ubiquitin carboxyl-terminal hydrolase BAP1-like [Oncorhynchus mykiss]	biological process: metabolic process (GO:0008152);; molecular function: catalytic activity (GO:0003824);; cellular component: cell (GO:0005623);; cellular component: cell part (GO:0044464);; biological process: cellular process (GO:0009987)	--
gene44782	LOC110508530	adapters, effectors and signal transducers	MAPK	0.0543156	1.00216	0.994302	-0.0310398	Protein kinase domain;; Protein tyrosine kinase	Mitogen-activated protein kinase 1 OS=Xenopus laevis OX=8355 GN=mapk1 PE=1 SV=3	PREDICTED: mitogen-activated protein kinase 1-like [Salmo salar]	biological process: metabolic process (GO:0008152);; biological process: cellular process (GO:0009987);; biological process: signaling (GO:0023052);; biological process: single-organism process (GO:0044699);; biological process: response to stimulus (GO:0050896);; biological process: biological regulation (GO:0065007);; biological process: multicellular organismal process (GO:0032501);; biologica…	MAPK signaling pathway (ko04010);; ErbB signaling pathway (ko04012);; FoxO signaling pathway (ko04068);; Oocyte meiosis (ko04114);; mTOR signaling pathway (ko04150);; Apoptosis (ko04210);; Adrenergic signaling in cardiomyocytes (ko04261);; Vascular smooth muscle contraction (ko04270);; Dorso-ventral axis formation (ko04320);; TGF-beta signaling pathway (ko04350);; VEGF signaling pathway (ko04370)…
gene45498	fubp1	adapters, effectors and signal transducers	NLRC5	0.896571	-0.116355	0.964749	-0.0344409	NACHT domain;; Fish-specific NACHT associated domain;; Leucine Rich repeat;; Leucine Rich repeats (2 copies);; Leucine Rich Repeat	Protein NLRC5 OS=Ictalurus punctatus OX=7998 GN=nlrc5 PE=2 SV=1	NLR family CARD domain-containing protein 3-like isoform X1 [Oncorhynchus mykiss]	--	--
gene41680	LOC110505152	adapters, effectors and signal transducers	CD5	0.787627	0.302803	0.994332	-0.0425091	--	--	CDK5 and ABL1 enzyme substrate 1-like [Oncorhynchus mykiss]	--	--
gene26024	LOC110488286	adapters, effectors and signal transducers	STAT4	0.551592	-0.392397	0.945945	-0.04417	STAT protein, all-alpha domain;; STAT protein, protein interaction domain;; STAT protein, DNA binding domain;; STAT protein, DNA binding domain;; SH2 domain	Signal transducer and activator of transcription 3 OS=Gallus gallus OX=9031 GN=STAT3 PE=1 SV=2	signal transducer and activator of transcription 4-like [Oncorhynchus mykiss]	molecular function: binding (GO:0005488);; biological process: biological regulation (GO:0065007);; molecular function: nucleic acid binding transcription factor activity (GO:0001071);; molecular function: signal transducer activity (GO:0004871);; cellular component: cell (GO:0005623);; cellular component: organelle (GO:0043226);; cellular component: cell part (GO:0044464);; biological process: c…	--
gene12980	LOC110528077	adapters, effectors and signal transducers	MAPK	0.68572	0.298256	0.942537	-0.0490799	Protein kinase domain;; Protein tyrosine kinase;; Kinase-like	Dual specificity mitogen-activated protein kinase kinase 2 (Fragment) OS=Xenopus laevis OX=8355 GN=map2k2 PE=1 SV=1	dual specificity mitogen-activated protein kinase kinase 4-like isoform X2 [Oncorhynchus mykiss]	biological process: metabolic process (GO:0008152);; biological process: cellular process (GO:0009987);; molecular function: catalytic activity (GO:0003824);; molecular function: binding (GO:0005488)	MAPK signaling pathway (ko04010);; ErbB signaling pathway (ko04012);; Toll-like receptor signaling pathway (ko04620);; GnRH signaling pathway (ko04912)
gene44505	LOC110508310	adapters, effectors and signal transducers	PIAS	0.469678	-1.26126	0.9877	-0.0528897	MIZ/SP-RING zinc finger;; PINIT domain	--	E3 SUMO-protein ligase PIAS4-like isoform X1 [Oncorhynchus mykiss]	molecular function: binding (GO:0005488);; molecular function: catalytic activity (GO:0003824)	Ubiquitin mediated proteolysis (ko04120)
gene6251	LOC110522735	adapters, effectors and signal transducers	JAK1	0.755276	-0.216033	0.912892	-0.060356	Protein tyrosine kinase;; Protein kinase domain;; Lipopolysaccharide kinase (Kdo/WaaP) family	Tyrosine-protein kinase JAK1 OS=Danio rerio OX=7955 GN=jak1 PE=1 SV=1	non-receptor tyrosine-protein kinase TYK2-like [Oncorhynchus mykiss]	biological process: metabolic process (GO:0008152);; biological process: cellular process (GO:0009987);; molecular function: catalytic activity (GO:0003824);; molecular function: binding (GO:0005488);; cellular component: cell (GO:0005623);; cellular component: organelle (GO:0043226);; cellular component: cell part (GO:0044464);; cellular component: membrane (GO:0016020);; biological process: sig…	Herpes simplex infection (ko05168)
gene40274	LOC110503331	adapters, effectors and signal transducers	UBE	0.956071	0.0483523	0.934401	-0.0605647	Ubiquitin-conjugating enzyme	Ubiquitin-conjugating enzyme E2 D2 OS=Xenopus laevis OX=8355 GN=ube2d2 PE=1 SV=1	PREDICTED: ubiquitin-conjugating enzyme E2 D1 [Cynoglossus semilaevis]	molecular function: binding (GO:0005488);; molecular function: catalytic activity (GO:0003824)	Ubiquitin mediated proteolysis (ko04120);; Protein processing in endoplasmic reticulum (ko04141)
Oncorhynchus_mykiss_newGene_5765	--	adapters, effectors and signal transducers	NFkb	0.815912	-0.235005	0.934361	-0.0636046	Rel homology DNA-binding domain;; Rel homology dimerisation domain;; Ankyrin repeats (3 copies);; Ankyrin repeat;; Ankyrin repeat;; Ankyrin repeats (many copies);; Ankyrin repeats (many copies);; Death domain	Nuclear factor NF-kappa-B p100 subunit OS=Gallus gallus OX=9031 GN=NFKB2 PE=1 SV=1	nuclear factor NF-kappa-B p100 subunit-like isoform X1 [Oncorhynchus mykiss]	molecular function: binding (GO:0005488);; biological process: biological regulation (GO:0065007);; molecular function: nucleic acid binding transcription factor activity (GO:0001071);; cellular component: cell (GO:0005623);; cellular component: organelle (GO:0043226);; cellular component: cell part (GO:0044464);; biological process: cellular process (GO:0009987);; biological process: signaling (…	MAPK signaling pathway (ko04010)
gene11905	LOC110528737	adapters, effectors and signal transducers	CD81	0.611695	0.324284	0.94278	-0.0672249	--	--	CD81 antigen-like [Oncorhynchus mykiss]	cellular component: cell (GO:0005623);; cellular component: membrane (GO:0016020);; cellular component: membrane part (GO:0044425);; cellular component: cell part (GO:0044464);; biological process: cellular process (GO:0009987);; biological process: signaling (GO:0023052);; biological process: single-organism process (GO:0044699);; biological process: response to stimulus (GO:0050896);; biologica…	--
Oncorhynchus_mykiss_newGene_44284	--	adapters, effectors and signal transducers	UBE	0.397017	0.471734	0.94039	-0.0674736	Ubiquitin-conjugating enzyme;; Ubiquitin-conjugating enzyme	Ubiquitin-conjugating enzyme E2 D2 OS=Xenopus laevis OX=8355 GN=ube2d2 PE=1 SV=1	ubiquitin-conjugating enzyme E2 G1-like [Oncorhynchus mykiss]	biological process: metabolic process (GO:0008152);; biological process: cellular process (GO:0009987);; molecular function: binding (GO:0005488);; cellular component: cell (GO:0005623);; cellular component: cell part (GO:0044464);; molecular function: catalytic activity (GO:0003824)	Ubiquitin mediated proteolysis (ko04120);; Protein processing in endoplasmic reticulum (ko04141)
gene10877	LOC110526100	adapters, effectors and signal transducers	UBE	0.675228	0.560143	0.999406	-0.0683261	UEV domain;; Vps23 core domain	Ubiquitin-conjugating enzyme E2 variant 3 OS=Xenopus tropicalis OX=8364 GN=uevld PE=2 SV=1	PREDICTED: tumor susceptibility gene 101 protein [Salmo salar]	biological process: metabolic process (GO:0008152);; biological process: cellular process (GO:0009987);; biological process: localization (GO:0051179)	Endocytosis (ko04144)
gene16730	LOC110532344	adapters, effectors and signal transducers	MAPK	0.753542	0.205957	0.944224	-0.0684252	Protein kinase domain;; Protein tyrosine kinase;; RIO1 family	Mitogen-activated protein kinase 12 OS=Danio rerio OX=7955 GN=mapk12 PE=2 SV=1	mitogen-activated protein kinase 12-like [Oncorhynchus mykiss]	biological process: metabolic process (GO:0008152);; biological process: cellular process (GO:0009987);; biological process: signaling (GO:0023052);; biological process: single-organism process (GO:0044699);; biological process: response to stimulus (GO:0050896);; biological process: biological regulation (GO:0065007);; molecular function: catalytic activity (GO:0003824);; molecular function: sig…	MAPK signaling pathway (ko04010);; FoxO signaling pathway (ko04068);; Adrenergic signaling in cardiomyocytes (ko04261);; VEGF signaling pathway (ko04370);; Toll-like receptor signaling pathway (ko04620);; NOD-like receptor signaling pathway (ko04621);; RIG-I-like receptor signaling pathway (ko04622);; GnRH signaling pathway (ko04912);; Progesterone-mediated oocyte maturation (ko04914);; AGE-RAGE …
Oncorhynchus_mykiss_newGene_50743	--	adapters, effectors and signal transducers	UBC	0.100729	-2.12354	0.982384	-0.0730984	Ubiquitin-conjugating enzyme	SUMO-conjugating enzyme UBC9 OS=Xenopus tropicalis OX=8364 GN=ube2i PE=2 SV=1	PREDICTED: SUMO-conjugating enzyme UBC9 [Esox lucius]	molecular function: binding (GO:0005488);; biological process: metabolic process (GO:0008152);; biological process: cellular process (GO:0009987);; molecular function: catalytic activity (GO:0003824)	RNA transport (ko03013);; Ubiquitin mediated proteolysis (ko04120)
Oncorhynchus_mykiss_newGene_26210	--	adapters, effectors and signal transducers	SOCS3	0.727353	0.231699	0.913475	-0.0773168	SH2 domain;; SOCS box	Suppressor of cytokine signaling 3 OS=Gallus gallus OX=9031 GN=SOCS3 PE=2 SV=1	suppressor of cytokine signaling 3-like [Oncorhynchus mykiss]	cellular component: cell (GO:0005623);; cellular component: cell part (GO:0044464);; biological process: cellular process (GO:0009987);; biological process: signaling (GO:0023052);; biological process: single-organism process (GO:0044699);; biological process: response to stimulus (GO:0050896);; biological process: biological regulation (GO:0065007);; biological process: metabolic process (GO:000…	Ubiquitin mediated proteolysis (ko04120);; Insulin signaling pathway (ko04910);; Adipocytokine signaling pathway (ko04920);; Herpes simplex infection (ko05168)
gene8635	LOC110523822	adapters, effectors and signal transducers	UCH	0.990042	-0.0280681	0.935071	-0.0879095	Ubiquitin carboxyl-terminal hydrolase;; Ubiquitin carboxyl-terminal hydrolase	Ubiquitin carboxyl-terminal hydrolase 28 OS=Gallus gallus OX=9031 GN=USP28 PE=2 SV=1	ubiquitin carboxyl-terminal hydrolase 28-like isoform X1 [Oncorhynchus mykiss]	--	--
gene1437	LOC110529921	adapters, effectors and signal transducers	NLRC5	0.253766	-0.640514	0.894991	-0.0941296	NACHT domain;; Fish-specific NACHT associated domain;; PAAD/DAPIN/Pyrin domain	Protein NLRC5 OS=Ictalurus punctatus OX=7998 GN=nlrc5 PE=2 SV=1	NLR family CARD domain-containing protein 3-like [Oncorhynchus mykiss]	molecular function: binding (GO:0005488)	--
gene24410	LOC110486320	adapters, effectors and signal transducers	CISH	0.835396	-0.23046	0.924103	-0.0964459	SH2 domain	Cytokine-inducible SH2-containing protein OS=Gallus gallus OX=9031 GN=CISH PE=2 SV=1	SH2 domain-containing adapter protein E [Oncorhynchus mykiss]	--	--
gene30955	LOC110495081	adapters, effectors and signal transducers	UCH	0.108243	-0.821882	0.900464	-0.0983192	Ubiquitin carboxyl-terminal hydrolase;; Ubiquitin carboxyl-terminal hydrolase	Ubiquitin carboxyl-terminal hydrolase 30 OS=Danio rerio OX=7955 GN=usp30 PE=3 SV=1	ubiquitin carboxyl-terminal hydrolase 30 isoform X1 [Oncorhynchus mykiss]	biological process: metabolic process (GO:0008152);; biological process: cellular process (GO:0009987);; cellular component: membrane (GO:0016020);; cellular component: membrane part (GO:0044425);; molecular function: catalytic activity (GO:0003824)	--
gene25713	vps28	adapters, effectors and signal transducers	MAPK	0.494601	0.411851	0.888471	-0.11507	Protein kinase domain;; Protein tyrosine kinase;; Lipopolysaccharide kinase (Kdo/WaaP) family	Mitogen-activated protein kinase 14A OS=Cyprinus carpio OX=7962 GN=mapk14a PE=1 SV=1	mitogen-activated protein kinase 14A-like isoform X1 [Oncorhynchus mykiss]	biological process: metabolic process (GO:0008152);; biological process: cellular process (GO:0009987);; biological process: signaling (GO:0023052);; biological process: single-organism process (GO:0044699);; biological process: response to stimulus (GO:0050896);; biological process: biological regulation (GO:0065007);; molecular function: catalytic activity (GO:0003824);; molecular function: sig…	MAPK signaling pathway (ko04010);; FoxO signaling pathway (ko04068);; Adrenergic signaling in cardiomyocytes (ko04261);; VEGF signaling pathway (ko04370);; Toll-like receptor signaling pathway (ko04620);; NOD-like receptor signaling pathway (ko04621);; RIG-I-like receptor signaling pathway (ko04622);; GnRH signaling pathway (ko04912);; Progesterone-mediated oocyte maturation (ko04914);; AGE-RAGE …
gene42470	LOC110505912	adapters, effectors and signal transducers	UBE	0.518059	-0.549727	0.910703	-0.11518	Ubiquitin-conjugating enzyme	Ubiquitin-conjugating enzyme E2 variant 1 OS=Gallus gallus OX=9031 GN=UBE2V1 PE=2 SV=2	unnamed protein product [Oncorhynchus mykiss]	--	--
gene42614	LOC110506242	adapters, effectors and signal transducers	MAPK	0.434147	0.442063	0.868213	-0.119011	Protein kinase domain;; Protein tyrosine kinase;; Protein kinase domain;; Protein tyrosine kinase	Serine/threonine-protein kinase TAO1-A OS=Xenopus laevis OX=8355 GN=taok1-a PE=2 SV=1	mitogen-activated protein kinase kinase kinase 8-like [Oncorhynchus mykiss]	biological process: metabolic process (GO:0008152);; biological process: cellular process (GO:0009987);; molecular function: catalytic activity (GO:0003824);; molecular function: binding (GO:0005488)	MAPK signaling pathway (ko04010);; Toll-like receptor signaling pathway (ko04620)
gene40726	LOC110503203	petterns recognition	LRR-containing proteins	0.36022	-0.525917	0.642333	-0.279575	Leucine rich repeat;; Leucine Rich repeats (2 copies);; Leucine Rich Repeat;; Leucine rich repeats (6 copies);; Leucine-rich repeat;; Leucine Rich repeat	Leucine-rich repeat-containing G-protein coupled receptor 6 OS=Danio rerio OX=7955 GN=lgr6 PE=2 SV=1	unnamed protein product [Oncorhynchus mykiss]	biological process: cellular process (GO:0009987);; biological process: biological regulation (GO:0065007);; cellular component: membrane (GO:0016020);; cellular component: membrane part (GO:0044425)	Toll-like receptor signaling pathway (ko04620);; Salmonella infection (ko05132)
gene12369	LOC110527524	adapters, effectors and signal transducers	UCH	0.787627	0.19879	0.854647	-0.147675	Ubiquitin carboxyl-terminal hydrolase	Ubiquitin carboxyl-terminal hydrolase 15 OS=Xenopus tropicalis OX=8364 GN=usp15 PE=2 SV=2	ubiquitin carboxyl-terminal hydrolase 31 [Oryzias latipes]	biological process: metabolic process (GO:0008152);; biological process: cellular process (GO:0009987);; molecular function: catalytic activity (GO:0003824)	--
Oncorhynchus_mykiss_newGene_44644	--	adapters, effectors and signal transducers	MAPK	0.396323	-0.872293	0.925025	-0.149746	WD domain, G-beta repeat;; Anaphase-promoting complex subunit 4 WD40 domain;; Eukaryotic translation initiation factor eIF2A	Mitogen-activated protein kinase-binding protein 1 OS=Xenopus laevis OX=8355 GN=mapkbp1 PE=2 SV=1	mitogen-activated protein kinase-binding protein 1-like [Oncorhynchus mykiss]	--	--
gene40153	LOC110503313	adapters, effectors and signal transducers	UBE	0.373765	0.636666	0.869872	-0.158103	Ubiquitin-conjugating enzyme	Ubiquitin-conjugating enzyme E2 D4 OS=Xenopus laevis OX=8355 GN=ube2d4 PE=1 SV=1	ubiquitin-conjugating enzyme E2 R2 [Oncorhynchus mykiss]	molecular function: binding (GO:0005488);; cellular component: cell (GO:0005623);; cellular component: cell part (GO:0044464);; biological process: metabolic process (GO:0008152);; biological process: cellular process (GO:0009987);; molecular function: catalytic activity (GO:0003824)	Ubiquitin mediated proteolysis (ko04120);; Herpes simplex infection (ko05168)
gene27017	LOC110489036	adapters, effectors and signal transducers	NLRC5	0.994963	-0.00376487	0.888261	-0.158373	Fish-specific NACHT associated domain;; NACHT domain	Protein NLRC5 OS=Ictalurus punctatus OX=7998 GN=nlrc5 PE=2 SV=1	unnamed protein product [Oncorhynchus mykiss]	molecular function: binding (GO:0005488)	--
gene10192	LOC110525449	adapters, effectors and signal transducers	JAK2	0.586001	0.329992	0.830669	-0.158904	Protein tyrosine kinase;; Protein kinase domain;; SH2 domain	Tyrosine-protein kinase JAK2 OS=Gallus gallus OX=9031 GN=JAK2 PE=2 SV=1	tyrosine-protein kinase JAK2-like [Oncorhynchus mykiss]	biological process: metabolic process (GO:0008152);; biological process: cellular process (GO:0009987);; molecular function: catalytic activity (GO:0003824);; molecular function: binding (GO:0005488);; cellular component: cell (GO:0005623);; cellular component: organelle (GO:0043226);; cellular component: cell part (GO:0044464);; cellular component: membrane (GO:0016020);; biological process: sig…	Adipocytokine signaling pathway (ko04920);; AGE-RAGE signaling pathway in diabetic complications (ko04933);; Herpes simplex infection (ko05168)
gene22849	LOC110538694	adapters, effectors and signal transducers	SOCS5	0.844672	0.196499	0.848179	-0.163811	Suppressor of cytokine signalling;; SH2 domain;; SOCS box	Cytokine-inducible SH2-containing protein OS=Gallus gallus OX=9031 GN=CISH PE=2 SV=1	suppressor of cytokine signaling 5-like [Oncorhynchus mykiss]	cellular component: cell (GO:0005623);; cellular component: cell part (GO:0044464);; biological process: metabolic process (GO:0008152);; biological process: cellular process (GO:0009987);; biological process: signaling (GO:0023052);; biological process: single-organism process (GO:0044699);; biological process: response to stimulus (GO:0050896);; biological process: biological regulation (GO:006…	--
gene43029	LOC110506640	adapters, effectors and signal transducers	MAPK	0.53339	-0.463724	0.832908	-0.16873	--	--	dual specificity mitogen-activated protein kinase kinase 5-like [Oncorhynchus mykiss]	biological process: metabolic process (GO:0008152);; biological process: cellular process (GO:0009987);; biological process: signaling (GO:0023052);; biological process: single-organism process (GO:0044699);; biological process: response to stimulus (GO:0050896);; biological process: biological regulation (GO:0065007);; molecular function: catalytic activity (GO:0003824);; molecular function: sig…	MAPK signaling pathway (ko04010);; Gap junction (ko04540)
gene47801	LOC110511658	adapters, effectors and signal transducers	UCH	0.785506	-0.218579	0.820729	-0.1712	Ubiquitin carboxyl-terminal hydrolase;; Ubiquitin carboxyl-terminal hydrolase;; Zn-finger in ubiquitin-hydrolases and other protein	Ubiquitin carboxyl-terminal hydrolase 22 OS=Danio rerio OX=7955 GN=usp22 PE=2 SV=1	ubiquitin carboxyl-terminal hydrolase 22 [Oncorhynchus mykiss]	biological process: metabolic process (GO:0008152);; biological process: cellular process (GO:0009987);; molecular function: binding (GO:0005488);; molecular function: catalytic activity (GO:0003824)	--
gene46683	LOC110510485	adapters, effectors and signal transducers	UBE	0.8211	0.238427	0.852217	-0.18261	Ubiquitin-conjugating enzyme;; Ubiquitin-conjugating enzyme	Ubiquitin-conjugating enzyme E2 D4 OS=Xenopus laevis OX=8355 GN=ube2d4 PE=1 SV=1	ubiquitin-conjugating enzyme E2 A isoform X1 [Oncorhynchus mykiss]	cellular component: cell (GO:0005623);; cellular component: membrane-enclosed lumen (GO:0031974);; cellular component: organelle (GO:0043226);; cellular component: organelle part (GO:0044422);; cellular component: cell part (GO:0044464);; biological process: multicellular organismal process (GO:0032501);; biological process: developmental process (GO:0032502);; biological process: single-organism…	Ubiquitin mediated proteolysis (ko04120)
gene55025	LOC110519254	adapters, effectors and signal transducers	NLRC5	0.256725	1.62629	0.979776	-0.183479	Fish-specific NACHT associated domain;; NACHT domain	Protein NLRC5 OS=Ictalurus punctatus OX=7998 GN=nlrc5 PE=2 SV=1	unnamed protein product [Oncorhynchus mykiss]	molecular function: binding (GO:0005488)	--
gene2340	LOC110486868	adapters, effectors and signal transducers	CD166	0.760172	-0.268465	0.826789	-0.191353	Immunoglobulin domain;; Immunoglobulin domain;; Immunoglobulin domain;; Immunoglobulin I-set domain;; CD80-like C2-set immunoglobulin domain;; Immunoglobulin V-set domain	CD166 antigen homolog A OS=Danio rerio OX=7955 GN=alcama PE=1 SV=1	CD166 antigen homolog A-like isoform X1 [Oncorhynchus mykiss]	--	Cell adhesion molecules (CAMs) (ko04514)
gene47351	LOC110511193	adapters, effectors and signal transducers	NLRC5	0.814615	0.17873	0.82058	-0.191726	NACHT domain;; Fish-specific NACHT associated domain	Protein NLRC5 OS=Ictalurus punctatus OX=7998 GN=nlrc5 PE=2 SV=1	NLR family CARD domain-containing protein 3-like [Oncorhynchus mykiss]	--	--
Oncorhynchus_mykiss_newGene_27579	--	adapters, effectors and signal transducers	chemotaxin	0.193285	-0.902742	0.796444	-0.196412	BRICHOS domain	Integral membrane protein 2B OS=Gallus gallus OX=9031 GN=ITM2B PE=2 SV=1	integral membrane protein 2C-like isoform X1 [Oncorhynchus kisutch]	cellular component: membrane (GO:0016020);; cellular component: membrane part (GO:0044425)	--
gene51035	LOC110515070	adapters, effectors and signal transducers	UBE	0.985547	0.0288687	0.870374	-0.199496	Ubiquitin-conjugating enzyme;; UBA/TS-N domain;; Prokaryotic E2 family B	Ubiquitin-conjugating enzyme E2 D4 OS=Xenopus laevis OX=8355 GN=ube2d4 PE=1 SV=1	ubiquitin-conjugating enzyme E2 K-like [Oncorhynchus kisutch]	biological process: metabolic process (GO:0008152);; biological process: cellular process (GO:0009987);; molecular function: binding (GO:0005488);; cellular component: cell (GO:0005623);; cellular component: organelle (GO:0043226);; cellular component: cell part (GO:0044464);; molecular function: catalytic activity (GO:0003824)	Ubiquitin mediated proteolysis (ko04120)
gene5569	LOC110520304	adapters, effectors and signal transducers	IKBKB	0.700334	0.261492	0.800294	-0.200318	--	--	inhibitor of nuclear factor kappa-B kinase-interacting protein-like isoform X1 [Oncorhynchus mykiss]	cellular component: membrane (GO:0016020);; cellular component: membrane part (GO:0044425)	--
gene40493	LOC110503998	adapters, effectors and signal transducers	SOCS2	0.990139	0.00298661	0.755663	-0.204509	SH2 domain;; SOCS box	Cytokine-inducible SH2-containing protein OS=Gallus gallus OX=9031 GN=CISH PE=2 SV=1	suppressor of cytokine signaling 2 [Oncorhynchus mykiss]	biological process: biological regulation (GO:0065007);; molecular function: molecular function regulator (GO:0098772);; molecular function: binding (GO:0005488);; cellular component: cell (GO:0005623);; cellular component: cell part (GO:0044464);; biological process: metabolic process (GO:0008152);; biological process: cellular process (GO:0009987)	Insulin signaling pathway (ko04910)
gene34818	LOC110498482	adapters, effectors and signal transducers	UCH	0.368618	-0.847642	0.833701	-0.206799	Ubiquitin carboxyl-terminal hydrolase;; Ubiquitin carboxyl-terminal hydrolase	Ubiquitin carboxyl-terminal hydrolase 15 OS=Xenopus tropicalis OX=8364 GN=usp15 PE=2 SV=2	ubiquitin carboxyl-terminal hydrolase 31-like [Oncorhynchus mykiss]	biological process: metabolic process (GO:0008152);; biological process: cellular process (GO:0009987);; molecular function: catalytic activity (GO:0003824)	--
gene1245	sncg	adapters, effectors and signal transducers	NLRC3	0.619114	-0.491444	0.841285	-0.209917	Leucine Rich repeat	--	protein NLRC3-like [Oncorhynchus kisutch]	molecular function: binding (GO:0005488)	--
gene14904	LOC110530307	adapters, effectors and signal transducers	MAPK	0.886214	-0.13684	0.786513	-0.210321	Protein kinase domain;; Protein tyrosine kinase;; Lipopolysaccharide kinase (Kdo/WaaP) family	Mitogen-activated protein kinase 8A OS=Cyprinus carpio OX=7962 GN=mapk8a PE=2 SV=1	PREDICTED: mitogen-activated protein kinase 8-like isoform X1 [Salmo salar]	biological process: metabolic process (GO:0008152);; biological process: cellular process (GO:0009987);; biological process: signaling (GO:0023052);; biological process: single-organism process (GO:0044699);; biological process: response to stimulus (GO:0050896);; biological process: biological regulation (GO:0065007);; molecular function: catalytic activity (GO:0003824);; molecular function: sig…	MAPK signaling pathway (ko04010);; ErbB signaling pathway (ko04012);; FoxO signaling pathway (ko04068);; Protein processing in endoplasmic reticulum (ko04141);; Apoptosis (ko04210);; Wnt signaling pathway (ko04310);; Focal adhesion (ko04510);; Toll-like receptor signaling pathway (ko04620);; NOD-like receptor signaling pathway (ko04621);; RIG-I-like receptor signaling pathway (ko04622);; Insulin …
gene15050	wrnip1	adapters, effectors and signal transducers	MAPKKK	0.970576	0.044055	0.869481	-0.211468	Protein tyrosine kinase;; Protein kinase domain	Mitogen-activated protein kinase kinase kinase 13-B OS=Xenopus laevis OX=8355 GN=map3k13-b PE=2 SV=1	mitogen-activated protein kinase kinase kinase 12-like isoform X1 [Oncorhynchus mykiss]	--	MAPK signaling pathway (ko04010)
gene2769	LOC110491259	adapters, effectors and signal transducers	NALP1	0.690697	0.25933	0.78385	-0.219456	Function to find;; Caspase recruitment domain	--	NACHT, LRR and PYD domains-containing protein 1b allele 2-like isoform X1 [Oncorhynchus mykiss]	--	--
gene31221	LOC110493630	adapters, effectors and signal transducers	MAPK	0.874853	-0.254598	0.866595	-0.219934	Domain of unknown function (DUF4071);; Protein kinase domain;; Protein tyrosine kinase	Serine/threonine-protein kinase PAK 3 OS=Xenopus laevis OX=8355 GN=pak3 PE=2 SV=1	mitogen-activated protein kinase kinase kinase 5-like [Oncorhynchus mykiss]	biological process: metabolic process (GO:0008152);; biological process: cellular process (GO:0009987);; molecular function: catalytic activity (GO:0003824);; molecular function: binding (GO:0005488)	MAPK signaling pathway (ko04010);; Protein processing in endoplasmic reticulum (ko04141);; Apoptosis (ko04210)
gene21189	LOC110537258	adapters, effectors and signal transducers	NLRC5	0.463526	-0.59422	0.804695	-0.226372	--	Protein NLRC5 OS=Ictalurus punctatus OX=7998 GN=nlrc5 PE=2 SV=1	LOW QUALITY PROTEIN: protein NLRC5-like [Salvelinus alpinus]	--	--
gene6546	LOC110521581	adapters, effectors and signal transducers	SOCS1	0.894218	0.10249	0.693202	-0.236815	Ras family;; Ras of Complex, Roc, domain of DAPkinase;; SOCS box;; ADP-ribosylation factor family	Ras-related protein Rab-13 OS=Danio rerio OX=7955 GN=rab13 PE=1 SV=1	ras-related protein Rab-40B-like [Oncorhynchus mykiss]	molecular function: binding (GO:0005488);; cellular component: cell (GO:0005623);; cellular component: cell part (GO:0044464);; biological process: cellular process (GO:0009987);; biological process: signaling (GO:0023052);; biological process: single-organism process (GO:0044699);; biological process: response to stimulus (GO:0050896);; biological process: biological regulation (GO:0065007);; bi…	--
gene9336	LOC110524480	adapters, effectors and signal transducers	UCH	0.503816	0.697052	0.836437	-0.244816	MINDY deubiquitinase	Ubiquitin carboxyl-terminal hydrolase MINDY-1 OS=Danio rerio OX=7955 GN=mindy1 PE=3 SV=1	ubiquitin carboxyl-terminal hydrolase MINDY-1-like, partial [Oncorhynchus mykiss]	--	--
Oncorhynchus_mykiss_newGene_36269	--	adapters, effectors and signal transducers	UCH	0.586001	-0.62326	0.841628	-0.245666	DDE superfamily endonuclease;; Ubiquitin carboxyl-terminal hydrolase	Ubiquitin carboxyl-terminal hydrolase 37 OS=Gallus gallus OX=9031 GN=USP37 PE=3 SV=1	ubiquitin carboxyl-terminal hydrolase 37-like isoform X1 [Oncorhynchus kisutch]	--	--
gene13333	LOC110528402	adapters, effectors and signal transducers	MAPK	0.746423	0.394942	0.839637	-0.246783	Protein kinase domain;; CNH domain;; Protein tyrosine kinase	Serine/threonine-protein kinase 3 OS=Danio rerio OX=7955 GN=stk3 PE=2 SV=1	mitogen-activated protein kinase kinase kinase kinase 2-like isoform X1 [Oncorhynchus mykiss]	biological process: biological regulation (GO:0065007);; molecular function: binding (GO:0005488);; cellular component: cell (GO:0005623);; cellular component: cell part (GO:0044464);; biological process: metabolic process (GO:0008152);; biological process: cellular process (GO:0009987);; biological process: signaling (GO:0023052);; biological process: single-organism process (GO:0044699);; biolo…	--
gene44696	LOC110509211	adapters, effectors and signal transducers	NALP1	0.822995	-0.202084	0.741746	-0.249743	Function to find	--	NACHT, LRR and PYD domains-containing protein 1b allele 3-like isoform X1 [Oncorhynchus mykiss]	--	--
gene20850	LOC110536956	adapters, effectors and signal transducers	NFkBI	0.426893	-0.818661	0.816613	-0.250042	Ankyrin repeat;; Ankyrin repeats (3 copies);; Ankyrin repeats (many copies);; Ankyrin repeat;; Ankyrin repeats (many copies)	NF-kappa-B inhibitor alpha OS=Gallus gallus OX=9031 GN=NFKBIA PE=2 SV=1	NF-kappa-B inhibitor epsilon-like [Oncorhynchus mykiss]	--	Adipocytokine signaling pathway (ko04920)
Oncorhynchus_mykiss_newGene_42965	--	adapters, effectors and signal transducers	NFkBI	0.803697	-0.174248	0.662545	-0.253927	Ankyrin repeats (3 copies);; Ankyrin repeats (many copies);; Ankyrin repeat;; Ankyrin repeats (many copies);; Ankyrin repeat	NF-kappa-B inhibitor alpha OS=Gallus gallus OX=9031 GN=NFKBIA PE=2 SV=1	NF-kappa-B inhibitor alpha-like [Oncorhynchus mykiss]	--	Apoptosis (ko04210);; Toll-like receptor signaling pathway (ko04620);; NOD-like receptor signaling pathway (ko04621);; RIG-I-like receptor signaling pathway (ko04622);; Cytosolic DNA-sensing pathway (ko04623);; Adipocytokine signaling pathway (ko04920);; Herpes simplex infection (ko05168)
gene7696	LOC110522624	adapters, effectors and signal transducers	UCH	0.176581	-1.66037	0.844649	-0.25728	Ubiquitin carboxyl-terminal hydrolase;; Ubiquitin carboxyl-terminal hydrolase;; Ubiquitin carboxyl-terminal hydrolase	Ubiquitin carboxyl-terminal hydrolase 15 OS=Xenopus tropicalis OX=8364 GN=usp15 PE=2 SV=2	ubiquitin carboxyl-terminal hydrolase 32-like [Oncorhynchus mykiss]	--	--
Oncorhynchus_mykiss_newGene_39598	--	adapters, effectors and signal transducers	MYZAP	0.966777	-0.0805873	0.820729	-0.257693	--	Myocardial zonula adherens protein OS=Xenopus tropicalis OX=8364 GN=myzap PE=2 SV=1	myocardial zonula adherens protein-like isoform X1 [Oncorhynchus mykiss]	cellular component: cell (GO:0005623);; cellular component: cell part (GO:0044464);; biological process: cellular process (GO:0009987);; biological process: signaling (GO:0023052);; biological process: single-organism process (GO:0044699);; biological process: response to stimulus (GO:0050896);; biological process: biological regulation (GO:0065007)	--
gene52437	LOC110516549	adapters, effectors and signal transducers	CD97	0.179452	-1.07373	0.759566	-0.258856	Calcium-binding EGF domain;; EGF domain;; Human growth factor-like EGF;; Complement Clr-like EGF-like;; MSP1 EGF domain 1;; EGF-like domain	Epidermal growth factor-like protein 6 OS=Xenopus laevis OX=8355 GN=egfl6 PE=2 SV=1	CD97 antigen-like, partial [Oncorhynchus mykiss]	--	--
gene28803	LOC110491274	adapters, effectors and signal transducers	UCH	0.814561	0.198423	0.769429	-0.265356	Ubiquitin carboxyl-terminal hydrolase, family 1	Ubiquitin carboxyl-terminal hydrolase BAP1 OS=Xenopus tropicalis OX=8364 GN=bap1 PE=2 SV=1	PREDICTED: ubiquitin carboxyl-terminal hydrolase isozyme L5-like isoform X1 [Salmo salar]	biological process: metabolic process (GO:0008152);; molecular function: catalytic activity (GO:0003824);; cellular component: cell (GO:0005623);; cellular component: cell part (GO:0044464);; biological process: cellular process (GO:0009987)	--
gene35286	ptpn21	adapters, effectors and signal transducers	chemotaxin	0.552047	-0.383181	0.680128	-0.267609	BRICHOS domain	Integral membrane protein 2B OS=Gallus gallus OX=9031 GN=ITM2B PE=2 SV=1	integral membrane protein 2B-like [Oncorhynchus mykiss]	cellular component: membrane (GO:0016020);; cellular component: membrane part (GO:0044425)	--
gene20150	LOC110535074	adapters, effectors and signal transducers	UCH	0.865638	-0.309182	0.84161	-0.27103	--	Ubiquitin carboxyl-terminal hydrolase 15 OS=Xenopus tropicalis OX=8364 GN=usp15 PE=2 SV=2	ubiquitin carboxyl-terminal hydrolase 32-like [Oncorhynchus mykiss]	biological process: metabolic process (GO:0008152);; biological process: cellular process (GO:0009987);; molecular function: catalytic activity (GO:0003824)	--
gene23109	LOC110487158	adapters, effectors and signal transducers	MAPK	0.881702	0.168709	0.833798	-0.2751	Protein kinase domain;; Protein tyrosine kinase;; Lipopolysaccharide kinase (Kdo/WaaP) family	Ribosomal protein S6 kinase alpha-5 OS=Gallus gallus OX=9031 GN=RPS6KA5 PE=2 SV=1	MAP kinase-activated protein kinase 3-like [Oncorhynchus mykiss]	biological process: metabolic process (GO:0008152);; biological process: cellular process (GO:0009987);; molecular function: catalytic activity (GO:0003824);; molecular function: binding (GO:0005488)	MAPK signaling pathway (ko04010);; VEGF signaling pathway (ko04370)
gene40352	rflnb	adapters, effectors and signal transducers	perforin	0.568842	-0.572731	0.793084	-0.276627	MAC/Perforin domain;; C2 domain	--	unnamed protein product [Oncorhynchus mykiss]	cellular component: cell (GO:0005623);; cellular component: membrane (GO:0016020);; cellular component: macromolecular complex (GO:0032991);; cellular component: membrane part (GO:0044425);; cellular component: cell part (GO:0044464);; biological process: immune system process (GO:0002376);; biological process: response to stimulus (GO:0050896)	Apoptosis (ko04210)
gene40804	LOC110503252	adapters, effectors and signal transducers	NALP12	0.149144	-0.756334	0.606466	-0.300934	NACHT domain;; Fish-specific NACHT associated domain;; Leucine Rich repeat;; SPRY-associated domain;; SPRY domain	Neoverrucotoxin subunit beta OS=Synanceia verrucosa OX=51996 PE=1 SV=1	NACHT, LRR and PYD domains-containing protein 12-like, partial [Oncorhynchus mykiss]	--	--
gene29860	LOC110492763	adapters, effectors and signal transducers	UBE	0.708777	-0.249058	0.596308	-0.306311	Baculoviral IAP repeat-containing protein 6;; Ubiquitin-conjugating enzyme;; Inhibitor of Apoptosis domain;; UEV domain	Ubiquitin-conjugating enzyme E2 Z OS=Xenopus laevis OX=8355 GN=ube2z PE=2 SV=2	baculoviral IAP repeat-containing protein 6-like isoform X1 [Oncorhynchus mykiss]	--	Ubiquitin mediated proteolysis (ko04120)
gene26186	LOC110489268	adapters, effectors and signal transducers	UCH	0.72211	0.244227	0.646072	-0.306458	CAP-Gly domain	--	ubiquitin carboxyl-terminal hydrolase CYLD-like [Oncorhynchus mykiss]	biological process: metabolic process (GO:0008152);; biological process: cellular process (GO:0009987);; molecular function: catalytic activity (GO:0003824)	RIG-I-like receptor signaling pathway (ko04622)
gene8433	LOC110522918	adapters, effectors and signal transducers	UCH	0.579204	-0.355637	0.607167	-0.306554	Ubiquitin carboxyl-terminal hydrolase;; Ubiquitin carboxyl-terminal hydrolase	Ubiquitin carboxyl-terminal hydrolase 47 OS=Xenopus tropicalis OX=8364 GN=usp47 PE=2 SV=1	probable ubiquitin carboxyl-terminal hydrolase FAF-X isoform X1 [Oncorhynchus mykiss]	--	--
gene26786	LOC110488823	adapters, effectors and signal transducers	MAPK	0.936522	-0.105664	0.723192	-0.317825	Protein kinase domain;; Protein tyrosine kinase	Mitogen-activated protein kinase 14A OS=Cyprinus carpio OX=7962 GN=mapk14a PE=1 SV=1	mitogen-activated protein kinase 14A-like [Oncorhynchus mykiss]	biological process: metabolic process (GO:0008152);; biological process: cellular process (GO:0009987);; biological process: signaling (GO:0023052);; biological process: single-organism process (GO:0044699);; biological process: response to stimulus (GO:0050896);; biological process: biological regulation (GO:0065007);; molecular function: catalytic activity (GO:0003824);; molecular function: sig…	MAPK signaling pathway (ko04010);; FoxO signaling pathway (ko04068);; Adrenergic signaling in cardiomyocytes (ko04261);; VEGF signaling pathway (ko04370);; Toll-like receptor signaling pathway (ko04620);; NOD-like receptor signaling pathway (ko04621);; RIG-I-like receptor signaling pathway (ko04622);; GnRH signaling pathway (ko04912);; Progesterone-mediated oocyte maturation (ko04914);; AGE-RAGE …
Oncorhynchus_mykiss_newGene_16761	--	adapters, effectors and signal transducers	MAPK	0.517867	0.646349	0.905561	-0.323335	Protein kinase domain;; Protein tyrosine kinase;; Kinase-like	Serine/threonine-protein kinase 3 OS=Danio rerio OX=7955 GN=stk3 PE=2 SV=1	mitogen-activated protein kinase kinase kinase 3-like [Oncorhynchus mykiss]	biological process: metabolic process (GO:0008152);; biological process: cellular process (GO:0009987);; molecular function: catalytic activity (GO:0003824);; molecular function: binding (GO:0005488)	MAPK signaling pathway (ko04010);; GnRH signaling pathway (ko04912)
gene14529	LOC110529994	adapters, effectors and signal transducers	NALP1	0.882796	0.210079	0.8446	-0.32352	Function to find;; Caspase recruitment domain	Apoptosis-associated speck-like protein containing a CARD OS=Danio rerio OX=7955 GN=pycard PE=1 SV=1	NACHT, LRR and PYD domains-containing protein 1b allele 2-like [Oncorhynchus mykiss]	--	--
gene33474	LOC110495937	adapters, effectors and signal transducers	MAPK	0.899327	0.160235	0.847431	-0.326997	Protein kinase domain;; Protein tyrosine kinase;; CNH domain;; CNH domain	Serine/threonine-protein kinase 3 OS=Xenopus laevis OX=8355 GN=stk3 PE=2 SV=1	mitogen-activated protein kinase kinase kinase kinase 4-like [Oncorhynchus mykiss]	--	MAPK signaling pathway (ko04010)
Oncorhynchus_mykiss_newGene_9792	--	adapters, effectors and signal transducers	MAPKKK	0.00600693	-3.17844	0.843843	-0.327603	Protein tyrosine kinase;; Protein kinase domain	Mitogen-activated protein kinase kinase kinase 13-B OS=Xenopus laevis OX=8355 GN=map3k13-b PE=2 SV=1	mixed lineage kinase domain-like protein [Oncorhynchus mykiss]	biological process: metabolic process (GO:0008152);; biological process: cellular process (GO:0009987);; molecular function: catalytic activity (GO:0003824);; molecular function: binding (GO:0005488)	--
gene30268	LOC110492479	adapters, effectors and signal transducers	NFkb	0.787288	-0.455884	0.795977	-0.331164	Ankyrin repeats (3 copies);; Ankyrin repeats (many copies);; Ankyrin repeats (many copies);; Ankyrin repeat;; Ankyrin repeat	Nuclear factor NF-kappa-B p100 subunit OS=Xenopus laevis OX=8355 GN=nfkb2 PE=2 SV=1	B-cell lymphoma 3 protein homolog [Oncorhynchus mykiss]	--	--
gene25431	LOC110487119	adapters, effectors and signal transducers	NALP3	0.899305	0.0984993	0.583392	-0.334567	Leucine Rich repeat	--	NACHT, LRR and PYD domains-containing protein 3-like [Oncorhynchus mykiss]	--	--
gene23685	LOC110485744	adapters, effectors and signal transducers	NALP1	0.877162	-0.126197	0.59367	-0.335638	Function to find	--	NACHT, LRR and PYD domains-containing protein 1b allele 3-like isoform X1 [Oncorhynchus mykiss]	--	--
gene36518	LOC110499259	adapters, effectors and signal transducers	NALP1	0.509691	-0.44132	0.600655	-0.336149	Function to find;; Caspase recruitment domain	--	NACHT, LRR and PYD domains-containing protein 1b allele 2-like [Oncorhynchus mykiss]	--	--
Oncorhynchus_mykiss_newGene_22016	--	adapters, effectors and signal transducers	SOCS1	0.481924	-1.1711	0.832759	-0.339626	SH2 domain	Cytokine-inducible SH2-containing protein OS=Gallus gallus OX=9031 GN=CISH PE=2 SV=1	suppressor of cytokine signaling 1 [Oncorhynchus mykiss]	cellular component: cell (GO:0005623);; cellular component: cell part (GO:0044464);; molecular function: binding (GO:0005488);; biological process: biological regulation (GO:0065007)	Ubiquitin mediated proteolysis (ko04120);; Insulin signaling pathway (ko04910)
gene17525	LOC110533370	adapters, effectors and signal transducers	UBE	0.885049	-0.212404	0.732248	-0.346219	Ubiquitin-conjugating enzyme	Ubiquitin-conjugating enzyme E2 D2 OS=Xenopus laevis OX=8355 GN=ube2d2 PE=1 SV=1	ubiquitin-conjugating enzyme E2 E2-like [Esox lucius]	molecular function: binding (GO:0005488)	Ubiquitin mediated proteolysis (ko04120)
Oncorhynchus_mykiss_newGene_33883	--	adapters, effectors and signal transducers	TRAF	0.932443	0.156414	0.770236	-0.360938	Zinc finger, C3HC4 type (RING finger);; Ring finger domain;; TRAF-type zinc finger;; Zinc finger, C3HC4 type (RING finger);; Zinc finger, C3HC4 type (RING finger);; RING-type zinc-finger;; DM DNA binding domain;; U-box domain	TNF receptor-associated factor 6 OS=Danio rerio OX=7955 GN=traf6 PE=2 SV=2	TNF receptor-associated factor 6-like [Oncorhynchus mykiss]	biological process: single-organism process (GO:0044699);; molecular function: binding (GO:0005488);; biological process: biological regulation (GO:0065007);; biological process: response to stimulus (GO:0050896)	MAPK signaling pathway (ko04010);; Ubiquitin mediated proteolysis (ko04120);; Endocytosis (ko04144);; Toll-like receptor signaling pathway (ko04620);; NOD-like receptor signaling pathway (ko04621);; RIG-I-like receptor signaling pathway (ko04622);; Herpes simplex infection (ko05168)
gene11750	LOC110526874	adapters, effectors and signal transducers	NFkb	0.956071	0.0439613	0.628255	-0.364534	Rel homology DNA-binding domain;; Rel homology dimerisation domain;; Ankyrin repeats (3 copies);; Ankyrin repeats (many copies);; Ankyrin repeat;; Ankyrin repeat;; Ankyrin repeats (many copies)	Nuclear factor NF-kappa-B p105 subunit OS=Gallus gallus OX=9031 GN=NFKB1 PE=2 SV=2	unnamed protein product [Oncorhynchus mykiss]	molecular function: binding (GO:0005488);; biological process: biological regulation (GO:0065007);; molecular function: nucleic acid binding transcription factor activity (GO:0001071);; cellular component: cell (GO:0005623);; cellular component: organelle (GO:0043226);; cellular component: cell part (GO:0044464);; biological process: cellular process (GO:0009987)	MAPK signaling pathway (ko04010);; Apoptosis (ko04210);; Toll-like receptor signaling pathway (ko04620);; NOD-like receptor signaling pathway (ko04621);; RIG-I-like receptor signaling pathway (ko04622);; Cytosolic DNA-sensing pathway (ko04623);; Adipocytokine signaling pathway (ko04920);; AGE-RAGE signaling pathway in diabetic complications (ko04933);; Salmonella infection (ko05132);; Herpes simp…
gene46491	rfxap	adapters, effectors and signal transducers	UCH	0.709836	-0.253816	0.523227	-0.368703	Ubiquitin carboxyl-terminal hydrolase;; Ubiquitin carboxyl-terminal hydrolase	Ubiquitin carboxyl-terminal hydrolase 37 OS=Danio rerio OX=7955 GN=usp37 PE=2 SV=1	ubiquitin carboxyl-terminal hydrolase 37-like isoform X2 [Oncorhynchus kisutch]	--	--
Oncorhynchus_mykiss_newGene_26778	--	adapters, effectors and signal transducers	NFkBI	0.674671	-0.343833	0.582492	-0.371367	Ankyrin repeats (3 copies);; Ankyrin repeat;; Ankyrin repeats (many copies);; Ankyrin repeats (many copies);; Ankyrin repeat	Nuclear factor NF-kappa-B p105 subunit OS=Gallus gallus OX=9031 GN=NFKB1 PE=2 SV=2	NF-kappa-B inhibitor delta-like [Oncorhynchus mykiss]	--	--
gene24601	LOC110486496	adapters, effectors and signal transducers	UBE	0.859504	0.168286	0.668307	-0.385119	Ubiquitin-conjugating enzyme	Ubiquitin-conjugating enzyme E2 D4 OS=Xenopus laevis OX=8355 GN=ube2d4 PE=1 SV=1	ubiquitin conjugating enzyme E2 A, like [Danio rerio]	cellular component: cell (GO:0005623);; cellular component: membrane-enclosed lumen (GO:0031974);; cellular component: organelle (GO:0043226);; cellular component: organelle part (GO:0044422);; cellular component: cell part (GO:0044464);; biological process: multicellular organismal process (GO:0032501);; biological process: developmental process (GO:0032502);; biological process: single-organism…	Ubiquitin mediated proteolysis (ko04120)
gene48667	LOC110512577	adapters, effectors and signal transducers	UCH	0.507884	-0.614917	0.667219	-0.386639	--	Ubiquitin carboxyl-terminal hydrolase 37 OS=Gallus gallus OX=9031 GN=USP37 PE=3 SV=1	ubiquitin carboxyl-terminal hydrolase 37-like [Oncorhynchus mykiss]	--	--
gene15596	LOC110531065	adapters, effectors and signal transducers	NALP3	0.937997	-0.118979	0.673867	-0.387489	Fish-specific NACHT associated domain;; NACHT domain	--	NACHT, LRR and PYD domains-containing protein 3-like, partial [Oncorhynchus mykiss]	molecular function: binding (GO:0005488)	--
Oncorhynchus_mykiss_newGene_52154	--	adapters, effectors and signal transducers	NALP3	0.588307	0.617057	0.81234	-0.390962	SPRY-associated domain;; SPRY domain	Stonustoxin subunit beta OS=Synanceia horrida OX=13279 PE=1 SV=3	NACHT, LRR and PYD domains-containing protein 3-like [Oncorhynchus mykiss]	--	--
gene29058	LOC100136345	adapters, effectors and signal transducers	MyD88	0.652706	-0.752948	0.776016	-0.391169	Death-associated protein	Death-associated protein-like 1-B OS=Xenopus laevis OX=8355 GN=dapl1-b PE=4 SV=1	death-associated protein 1-like [Oncorhynchus kisutch]	--	--
Oncorhynchus_mykiss_newGene_46856	--	adapters, effectors and signal transducers	SOCS5	0.889992	0.0980278	0.49223	-0.392012	Suppressor of cytokine signalling;; SOCS box;; SH2 domain	Cytokine-inducible SH2-containing protein OS=Gallus gallus OX=9031 GN=CISH PE=2 SV=1	suppressor of cytokine signaling 5-like, partial [Oncorhynchus mykiss]	cellular component: cell (GO:0005623);; cellular component: cell part (GO:0044464);; biological process: cellular process (GO:0009987);; biological process: signaling (GO:0023052);; biological process: single-organism process (GO:0044699);; biological process: response to stimulus (GO:0050896);; biological process: biological regulation (GO:0065007);; biological process: metabolic process (GO:000…	--
gene7178	LOC110522166	adapters, effectors and signal transducers	CBX	0.510381	-1.4895	0.871497	-0.393241	Chromo shadow domain;; Chromo (CHRromatin Organisation MOdifier) domain	Histone-lysine N-methyltransferase SUV39H2 OS=Xenopus tropicalis OX=8364 GN=suv39h2 PE=2 SV=2	chromobox protein homolog 1-like [Oncorhynchus kisutch]	cellular component: cell (GO:0005623);; cellular component: organelle (GO:0043226);; cellular component: cell part (GO:0044464)	--
gene44632	aar2	adapters, effectors and signal transducers	NLRC5	0.0196749	-1.73098	0.650272	-0.393333	NACHT domain;; Fish-specific NACHT associated domain	Protein NLRC5 OS=Ictalurus punctatus OX=7998 GN=nlrc5 PE=2 SV=1	protein NLRC3-like [Oncorhynchus mykiss]	--	--
gene7161	LOC110522147	adapters, effectors and signal transducers	NALP12	0.870678	0.135047	0.524118	-0.400675	NACHT domain;; Fish-specific NACHT associated domain;; Leucine Rich repeat;; SPRY-associated domain;; SPRY domain	Neoverrucotoxin subunit beta OS=Synanceia verrucosa OX=51996 PE=1 SV=1	NACHT, LRR and PYD domains-containing protein 12-like isoform X1 [Oncorhynchus mykiss]	--	--
gene31942	LOC110494239	adapters, effectors and signal transducers	UCH	0.075789	-1.09625	0.554784	-0.400832	Domain of unknown function (DUF4205)	Ubiquitin carboxyl-terminal hydrolase MINDY-3 OS=Danio rerio OX=7955 GN=mindy3 PE=2 SV=1	ubiquitin carboxyl-terminal hydrolase MINDY-3-like isoform X1 [Oncorhynchus mykiss]	--	--
gene20869	LOC110536972	adapters, effectors and signal transducers	JAK2	0.283511	0.87123	0.491504	-0.406273	SH2 domain;; Protein tyrosine kinase;; Protein kinase domain;; Protein tyrosine kinase;; Protein kinase domain	Tyrosine-protein kinase JAK2 OS=Gallus gallus OX=9031 GN=JAK2 PE=2 SV=1	tyrosine-protein kinase JAK2-like [Oncorhynchus mykiss]	biological process: metabolic process (GO:0008152);; biological process: cellular process (GO:0009987);; molecular function: catalytic activity (GO:0003824);; molecular function: binding (GO:0005488);; cellular component: cell (GO:0005623);; cellular component: organelle (GO:0043226);; cellular component: cell part (GO:0044464);; cellular component: membrane (GO:0016020);; biological process: sig…	Adipocytokine signaling pathway (ko04920);; AGE-RAGE signaling pathway in diabetic complications (ko04933);; Herpes simplex infection (ko05168)
gene38502	LOC110501477	adapters, effectors and signal transducers	MAPKKK	0.662579	-0.304343	0.477035	-0.406583	--	--	PREDICTED: mitogen-activated protein kinase kinase kinase 3-like [Salmo salar]	biological process: metabolic process (GO:0008152);; biological process: cellular process (GO:0009987);; molecular function: catalytic activity (GO:0003824)	MAPK signaling pathway (ko04010);; GnRH signaling pathway (ko04912)
Oncorhynchus_mykiss_newGene_28022	--	adapters, effectors and signal transducers	MAPK	0.937624	0.108888	0.681749	-0.406745	Protein kinase domain;; Protein tyrosine kinase;; Lipopolysaccharide kinase (Kdo/WaaP) family	Mitogen-activated protein kinase 8 OS=Danio rerio OX=7955 GN=mapk8 PE=2 SV=1	mitogen-activated protein kinase 8 isoform X2 [Oncorhynchus mykiss]	biological process: metabolic process (GO:0008152);; biological process: cellular process (GO:0009987);; biological process: signaling (GO:0023052);; biological process: single-organism process (GO:0044699);; biological process: response to stimulus (GO:0050896);; biological process: biological regulation (GO:0065007);; molecular function: catalytic activity (GO:0003824);; molecular function: sig…	MAPK signaling pathway (ko04010);; ErbB signaling pathway (ko04012);; FoxO signaling pathway (ko04068);; Protein processing in endoplasmic reticulum (ko04141);; Apoptosis (ko04210);; Wnt signaling pathway (ko04310);; Focal adhesion (ko04510);; Toll-like receptor signaling pathway (ko04620);; NOD-like receptor signaling pathway (ko04621);; RIG-I-like receptor signaling pathway (ko04622);; Insulin …
gene34471	LOC110497175	adapters, effectors and signal transducers	TRAF	0.941633	-0.170162	0.750045	-0.41132	TNF receptor-associated factor BIRC3 binding domain	TNF receptor-associated factor 6 OS=Danio rerio OX=7955 GN=traf6 PE=2 SV=2	TNF receptor-associated factor 1-like isoform X1 [Oncorhynchus mykiss]	molecular function: catalytic activity (GO:0003824);; biological process: cellular process (GO:0009987);; biological process: biological regulation (GO:0065007);; molecular function: binding (GO:0005488);; cellular component: membrane (GO:0016020);; cellular component: membrane part (GO:0044425);; biological process: metabolic process (GO:0008152)	Apoptosis (ko04210);; Herpes simplex infection (ko05168)
gene4404	LOC110508830	adapters, effectors and signal transducers	NLRC5	0.87058	-0.727555	0.868519	-0.415551	Fish-specific NACHT associated domain;; NACHT domain	Protein NLRC5 OS=Ictalurus punctatus OX=7998 GN=nlrc5 PE=2 SV=1	NLR family CARD domain-containing protein 3-like, partial [Oncorhynchus mykiss]	molecular function: binding (GO:0005488)	--
Oncorhynchus_mykiss_newGene_53650	--	adapters, effectors and signal transducers	MAPKKK	0.00441385	-1.67893	0.511638	-0.419714	Protein tyrosine kinase;; Protein kinase domain	Mitogen-activated protein kinase kinase kinase 10 OS=Xenopus laevis OX=8355 GN=map3k10 PE=1 SV=1	mitogen-activated protein kinase kinase kinase 7-like [Oncorhynchus mykiss]	biological process: biological regulation (GO:0065007);; molecular function: binding (GO:0005488);; biological process: metabolic process (GO:0008152);; biological process: cellular process (GO:0009987);; biological process: signaling (GO:0023052);; biological process: single-organism process (GO:0044699);; biological process: response to stimulus (GO:0050896);; molecular function: catalytic acti…	MAPK signaling pathway (ko04010);; Wnt signaling pathway (ko04310);; Adherens junction (ko04520);; Toll-like receptor signaling pathway (ko04620);; NOD-like receptor signaling pathway (ko04621);; RIG-I-like receptor signaling pathway (ko04622);; Herpes simplex infection (ko05168)
Oncorhynchus_mykiss_newGene_29306	--	adapters, effectors and signal transducers	SOCS1	0.805178	-0.184475	0.453607	-0.420454	Protein-L-isoaspartate(D-aspartate) O-methyltransferase (PCMT);; SOCS box;; tRNA methyltransferase complex GCD14 subunit;; Hypothetical protein of unknown function (DUF2483);; Ribosomal protein S12/S23	Protein-L-isoaspartate O-methyltransferase domain-containing protein 1 OS=Gallus gallus OX=9031 GN=PCMTD1 PE=2 SV=1	protein-L-isoaspartate O-methyltransferase domain-containing protein 1-like isoform X1 [Oncorhynchus mykiss]	biological process: metabolic process (GO:0008152);; biological process: cellular process (GO:0009987);; molecular function: catalytic activity (GO:0003824)	--
Oncorhynchus_mykiss_newGene_39154	--	adapters, effectors and signal transducers	PIAS	0.985604	0.01718	0.504701	-0.423538	PINIT domain;; MIZ/SP-RING zinc finger	--	E3 SUMO-protein ligase PIAS4-like isoform X1 [Oncorhynchus mykiss]	molecular function: binding (GO:0005488);; molecular function: catalytic activity (GO:0003824)	Ubiquitin mediated proteolysis (ko04120)
gene2733	th	adapters, effectors and signal transducers	UCH	0.97401	-0.124846	0.734651	-0.434528	MINDY deubiquitinase	Ubiquitin carboxyl-terminal hydrolase MINDY-1 OS=Danio rerio OX=7955 GN=mindy1 PE=3 SV=1	unnamed protein product [Oncorhynchus mykiss]	--	--
gene3348	LOC110497492	adapters, effectors and signal transducers	MAPK	0.974161	-0.0280187	0.403311	-0.43554	Protein kinase domain;; Protein tyrosine kinase	Mitogen-activated protein kinase 6 OS=Gallus gallus OX=9031 GN=MAPK6 PE=2 SV=1	mitogen-activated protein kinase 4-like [Oncorhynchus mykiss]	--	--
Oncorhynchus_mykiss_newGene_28980	--	adapters, effectors and signal transducers	NLRX1	0.837939	-0.15271	0.393687	-0.440311	--	--	NLR family member X1-like [Oncorhynchus mykiss]	molecular function: binding (GO:0005488)	RIG-I-like receptor signaling pathway (ko04622)
gene34136	LOC110496850	adapters, effectors and signal transducers	NLRC5	0.630339	-0.656238	0.713322	-0.442372	NACHT domain;; Fish-specific NACHT associated domain	Protein NLRC5 OS=Ictalurus punctatus OX=7998 GN=nlrc5 PE=2 SV=1	NLR family CARD domain-containing protein 3-like [Oncorhynchus mykiss]	molecular function: binding (GO:0005488)	--
gene12322	LOC110527480	adapters, effectors and signal transducers	MAPK	0.0442689	1.08821	0.467211	-0.443941	Protein kinase domain;; Protein tyrosine kinase	Serine/threonine-protein kinase 4 OS=Xenopus laevis OX=8355 GN=stk4 PE=2 SV=1	mitogen-activated protein kinase kinase kinase 8-like [Oncorhynchus mykiss]	biological process: metabolic process (GO:0008152);; biological process: cellular process (GO:0009987);; molecular function: catalytic activity (GO:0003824);; molecular function: binding (GO:0005488)	MAPK signaling pathway (ko04010);; Toll-like receptor signaling pathway (ko04620)
gene44898	ss18	adapters, effectors and signal transducers	NLRC5	0.261736	-1.15287	0.663541	-0.44504	NACHT domain;; Caspase recruitment domain;; Leucine Rich repeat;; Leucine Rich repeats (2 copies)	Protein NLRC5 OS=Ictalurus punctatus OX=7998 GN=nlrc5 PE=2 SV=1	nucleotide-binding oligomerization domain-containing protein 1-like [Oncorhynchus mykiss]	molecular function: binding (GO:0005488);; biological process: biological regulation (GO:0065007)	NOD-like receptor signaling pathway (ko04621)
gene31626	slc2a9	adapters, effectors and signal transducers	TTRAP	0.981499	-0.0396225	0.607271	-0.446527	--	Tyrosyl-DNA phosphodiesterase 2 OS=Danio rerio OX=7955 GN=tdp2 PE=1 SV=3	unnamed protein product [Oncorhynchus mykiss]	--	--
Oncorhynchus_mykiss_newGene_35133	--	adapters, effectors and signal transducers	TNIP2	0.335119	-1.17263	0.706743	-0.447962	TSG101 and ALIX binding domain of CEP55;; Leucine zipper of domain CC2 of NEMO, NF-kappa-B essential modulator	--	TNFAIP3-interacting protein 2-like [Oncorhynchus mykiss]	--	--
Oncorhynchus_mykiss_newGene_49255	--	adapters, effectors and signal transducers	UCH	0.758015	-0.318138	0.595549	-0.450014	Ubiquitin carboxyl-terminal hydrolase;; Ubiquitin carboxyl-terminal hydrolase	Ubiquitin carboxyl-terminal hydrolase 37 OS=Danio rerio OX=7955 GN=usp37 PE=2 SV=1	ubiquitin carboxyl-terminal hydrolase 37-like, partial [Oncorhynchus mykiss]	--	--
gene29679	LOC110492001	adapters, effectors and signal transducers	CD97	0.97063	0.0503484	0.62677	-0.45736	--	--	CD97 antigen-like [Salvelinus alpinus]	--	--
gene14663	LOC110530090	adapters, effectors and signal transducers	NLRC5	0.612883	-0.376588	0.462	-0.458946	NACHT domain;; Fish-specific NACHT associated domain	Protein NLRC5 OS=Ictalurus punctatus OX=7998 GN=nlrc5 PE=2 SV=1	NLR family CARD domain-containing protein 3-like [Oncorhynchus mykiss]	molecular function: binding (GO:0005488)	--
gene16807	LOC110532424	adapters, effectors and signal transducers	PIAS	0.699339	-0.636523	0.722417	-0.461534	MIZ/SP-RING zinc finger	--	PREDICTED: E3 SUMO-protein ligase PIAS1-like isoform X2 [Salmo salar]	--	Ubiquitin mediated proteolysis (ko04120)
gene42929	ccpg1	adapters, effectors and signal transducers	NALP3	0.840825	-0.346452	0.686187	-0.46332	NACHT domain;; Fish-specific NACHT associated domain;; PAAD/DAPIN/Pyrin domain;; SPRY-associated domain;; Leucine Rich repeat;; SPRY domain;; Leucine Rich Repeat	Stonustoxin subunit beta OS=Synanceia horrida OX=13279 PE=1 SV=3	NACHT, LRR and PYD domains-containing protein 3-like [Oncorhynchus mykiss]	--	--
gene27453	LOC110489629	adapters, effectors and signal transducers	TRAF	0.0268565	-1.40238	0.452788	-0.463431	TNF(Tumour Necrosis Factor) family	Tumor necrosis factor OS=Sparus aurata OX=8175 GN=tnf PE=3 SV=1	tumor necrosis factor [Oncorhynchus mykiss]	biological process: biological regulation (GO:0065007);; molecular function: binding (GO:0005488);; cellular component: extracellular region (GO:0005576);; cellular component: extracellular region part (GO:0044421);; cellular component: cell (GO:0005623);; biological process: immune system process (GO:0002376);; biological process: response to stimulus (GO:0050896);; cellular component: membrane …	MAPK signaling pathway (ko04010);; Cytokine-cytokine receptor interaction (ko04060);; mTOR signaling pathway (ko04150);; Apoptosis (ko04210);; TGF-beta signaling pathway (ko04350);; Toll-like receptor signaling pathway (ko04620);; NOD-like receptor signaling pathway (ko04621);; RIG-I-like receptor signaling pathway (ko04622);; Adipocytokine signaling pathway (ko04920);; AGE-RAGE signaling pathway…
gene21281	LOC110539136	adapters, effectors and signal transducers	NLRC5	0.795571	-0.286988	0.584953	-0.467879	NACHT domain;; Leucine Rich repeat;; SPRY-associated domain	Protein NLRC5 OS=Ictalurus punctatus OX=7998 GN=nlrc5 PE=2 SV=1	NACHT, LRR and PYD domains-containing protein 12-like [Oncorhynchus mykiss]	--	--
gene9526	exoc2	adapters, effectors and signal transducers	UCH	0.000228348	#NAME?	0.776875	-0.468932	Transposase;; Homeodomain-like domain;; 'Paired box' domain	Ubiquitin carboxyl-terminal hydrolase 33 OS=Danio rerio OX=7955 GN=usp33 PE=2 SV=1	unnamed protein product [Oncorhynchus mykiss]	biological process: cellular process (GO:0009987);; biological process: single-organism process (GO:0044699);; biological process: metabolic process (GO:0008152);; molecular function: catalytic activity (GO:0003824);; cellular component: cell (GO:0005623);; cellular component: organelle (GO:0043226);; cellular component: organelle part (GO:0044422);; cellular component: cell part (GO:0044464);; b…	Endocytosis (ko04144)
gene29633	LOC110491954	adapters, effectors and signal transducers	NLRC5	0.44451	-0.495591	0.436916	-0.473934	Fish-specific NACHT associated domain;; NACHT domain;; PAAD/DAPIN/Pyrin domain	Protein NLRC5 OS=Ictalurus punctatus OX=7998 GN=nlrc5 PE=2 SV=1	protein NLRC3-like [Oncorhynchus mykiss]	molecular function: binding (GO:0005488)	--
gene53719	LOC110517898	adapters, effectors and signal transducers	MAPKKK	0.479383	-0.434222	0.357148	-0.475073	Protein tyrosine kinase;; Protein kinase domain	Mitogen-activated protein kinase kinase kinase 10 OS=Xenopus laevis OX=8355 GN=map3k10 PE=1 SV=1	mitogen-activated protein kinase kinase kinase 7-like [Oncorhynchus kisutch]	biological process: metabolic process (GO:0008152);; biological process: cellular process (GO:0009987);; biological process: signaling (GO:0023052);; biological process: single-organism process (GO:0044699);; biological process: response to stimulus (GO:0050896);; biological process: biological regulation (GO:0065007);; molecular function: catalytic activity (GO:0003824);; molecular function: bin…	MAPK signaling pathway (ko04010);; Wnt signaling pathway (ko04310);; Adherens junction (ko04520);; Toll-like receptor signaling pathway (ko04620);; NOD-like receptor signaling pathway (ko04621);; RIG-I-like receptor signaling pathway (ko04622);; Herpes simplex infection (ko05168)
gene29388	LOC110491735	adapters, effectors and signal transducers	CD97	0.702605	-0.362315	0.544651	-0.476443	--	--	CD97 antigen-like [Salvelinus alpinus]	--	--
gene24041	LOC110487357	adapters, effectors and signal transducers	NALP1	0.692593	0.551084	0.698653	-0.476733	--	--	NACHT, LRR and PYD domains-containing protein 1b allele 2-like isoform X1 [Oncorhynchus mykiss]	biological process: biological regulation (GO:0065007)	NOD-like receptor signaling pathway (ko04621)
gene45971	fabp1	adapters, effectors and signal transducers	MAPK	0.311898	-0.938736	0.595671	-0.484133	Protein kinase domain;; Protein tyrosine kinase	Dual specificity mitogen-activated protein kinase kinase 6 OS=Danio rerio OX=7955 GN=map2k6 PE=1 SV=2	dual specificity mitogen-activated protein kinase kinase 6-like [Oncorhynchus mykiss]	biological process: metabolic process (GO:0008152);; biological process: cellular process (GO:0009987);; molecular function: catalytic activity (GO:0003824);; molecular function: binding (GO:0005488)	MAPK signaling pathway (ko04010);; Toll-like receptor signaling pathway (ko04620);; GnRH signaling pathway (ko04912)
gene34659	hadh	adapters, effectors and signal transducers	NALP1	0.0299546	-1.31003	0.488989	-0.485868	Function to find	--	NACHT, LRR and PYD domains-containing protein 1a-like [Oncorhynchus mykiss]	--	NOD-like receptor signaling pathway (ko04621)
gene21355	LOC110537418	adapters, effectors and signal transducers	JAK1	0.936206	0.0768139	0.444824	-0.487518	Protein tyrosine kinase;; Protein kinase domain;; Lipopolysaccharide kinase (Kdo/WaaP) family	Tyrosine-protein kinase JAK1 OS=Danio rerio OX=7955 GN=jak1 PE=1 SV=1	non-receptor tyrosine-protein kinase TYK2-like [Oncorhynchus mykiss]	biological process: metabolic process (GO:0008152);; biological process: cellular process (GO:0009987);; molecular function: catalytic activity (GO:0003824);; molecular function: binding (GO:0005488);; cellular component: cell (GO:0005623);; cellular component: organelle (GO:0043226);; cellular component: cell part (GO:0044464);; cellular component: membrane (GO:0016020);; biological process: sig…	Herpes simplex infection (ko05168)
gene8453	LOC110523664	adapters, effectors and signal transducers	NLRC5	0.608582	-0.355986	0.386995	-0.489699	NACHT domain;; Leucine Rich repeat	Protein NLRC5 OS=Ictalurus punctatus OX=7998 GN=nlrc5 PE=2 SV=1	NLR family CARD domain-containing protein 3-like [Oncorhynchus mykiss]	molecular function: binding (GO:0005488)	--
gene7056	LOC110522043	adapters, effectors and signal transducers	UBE	0.821297	0.243695	0.693203	-0.489926	Ubiquitin-conjugating enzyme	Ubiquitin-conjugating enzyme E2 D4 OS=Xenopus laevis OX=8355 GN=ube2d4 PE=1 SV=1	PREDICTED: ubiquitin-conjugating enzyme E2 G1 isoform X1 [Salmo salar]	biological process: metabolic process (GO:0008152);; biological process: cellular process (GO:0009987);; molecular function: binding (GO:0005488);; cellular component: cell (GO:0005623);; cellular component: cell part (GO:0044464);; molecular function: catalytic activity (GO:0003824)	Ubiquitin mediated proteolysis (ko04120);; Protein processing in endoplasmic reticulum (ko04141)
gene40246	LOC110503777	adapters, effectors and signal transducers	UCH	0.772288	-0.416611	0.736371	-0.492156	Ubiquitin carboxyl-terminal hydrolase;; Ubiquitin carboxyl-terminal hydrolase	Ubiquitin carboxyl-terminal hydrolase 48 OS=Gallus gallus OX=9031 GN=USP48 PE=2 SV=1	ubiquitin carboxyl-terminal hydrolase 34-like [Oncorhynchus mykiss]	biological process: metabolic process (GO:0008152);; biological process: cellular process (GO:0009987);; molecular function: catalytic activity (GO:0003824)	--
gene21438	LOC110537497	adapters, effectors and signal transducers	perforin	0.463995	0.921798	0.668307	-0.502383	MAC/Perforin domain;; C2 domain	--	unnamed protein product [Oncorhynchus mykiss]	--	Apoptosis (ko04210)
gene22301	ttc25	adapters, effectors and signal transducers	perforin	0.641624	-0.308465	0.332214	-0.507508	C2 domain	--	perforin-1-like [Oncorhynchus mykiss]	--	--
gene14042	LOC110529555	adapters, effectors and signal transducers	NALP3	0.847372	0.256134	0.763819	-0.509309	Fish-specific NACHT associated domain;; NACHT domain;; SPRY-associated domain;; Leucine Rich repeat;; Leucine Rich repeats (2 copies);; Leucine Rich Repeat	Stonustoxin subunit beta OS=Synanceia horrida OX=13279 PE=1 SV=3	NACHT, LRR and PYD domains-containing protein 3-like, partial [Oncorhynchus mykiss]	--	--
gene37465	LOC110500239	adapters, effectors and signal transducers	MAPKKK	0.545708	-0.573648	0.516093	-0.511317	Protein tyrosine kinase;; Protein kinase domain;; Variant SH3 domain;; SH3 domain;; Variant SH3 domain	Mitogen-activated protein kinase kinase kinase 10 OS=Xenopus laevis OX=8355 GN=map3k10 PE=1 SV=1	mitogen-activated protein kinase kinase kinase 21-like isoform X1 [Oncorhynchus mykiss]	biological process: biological regulation (GO:0065007);; biological process: metabolic process (GO:0008152);; biological process: cellular process (GO:0009987);; biological process: signaling (GO:0023052);; biological process: single-organism process (GO:0044699);; biological process: response to stimulus (GO:0050896);; molecular function: catalytic activity (GO:0003824);; molecular function: sig…	--
Oncorhynchus_mykiss_newGene_6840	--	adapters, effectors and signal transducers	TRAF	0.875286	-0.252247	0.633128	-0.514085	TRAF-type zinc finger;; TRAF-like zinc-finger	TNF receptor-associated factor 6 OS=Danio rerio OX=7955 GN=traf6 PE=2 SV=2	TNF receptor-associated factor 5-like isoform X1 [Oncorhynchus mykiss]	molecular function: catalytic activity (GO:0003824);; molecular function: binding (GO:0005488);; biological process: metabolic process (GO:0008152);; biological process: cellular process (GO:0009987);; biological process: biological regulation (GO:0065007)	Herpes simplex infection (ko05168)
gene36789	LOC110499496	adapters, effectors and signal transducers	UBE	0.860123	-0.251307	0.600115	-0.525775	Ubiquitin-conjugating enzyme	Ubiquitin-conjugating enzyme E2 D4 OS=Xenopus laevis OX=8355 GN=ube2d4 PE=1 SV=1	ubiquitin-conjugating enzyme E2 R2-like [Oncorhynchus mykiss]	molecular function: binding (GO:0005488);; cellular component: cell (GO:0005623);; cellular component: cell part (GO:0044464);; biological process: metabolic process (GO:0008152);; biological process: cellular process (GO:0009987);; molecular function: catalytic activity (GO:0003824)	Ubiquitin mediated proteolysis (ko04120);; Herpes simplex infection (ko05168)
gene39688	LOC110502801	adapters, effectors and signal transducers	SOCS4	0.274157	-1.9426	0.721416	-0.529192	Suppressor of cytokine signalling;; SH2 domain	Cytokine-inducible SH2-containing protein OS=Gallus gallus OX=9031 GN=CISH PE=2 SV=1	suppressor of cytokine signaling 4-like [Oncorhynchus mykiss]	cellular component: cell (GO:0005623);; cellular component: cell part (GO:0044464);; biological process: biological regulation (GO:0065007);; biological process: metabolic process (GO:0008152);; biological process: cellular process (GO:0009987);; biological process: signaling (GO:0023052);; biological process: single-organism process (GO:0044699);; biological process: response to stimulus (GO:005…	--
gene35412	LOC110497867	adapters, effectors and signal transducers	Programmed cell death protein	0.687519	-0.527128	0.62833	-0.534845	MA3 domain	Programmed cell death protein 4 OS=Gallus gallus OX=9031 GN=PDCD4 PE=2 SV=1	programmed cell death protein 4-like [Oncorhynchus mykiss]	--	--
gene13860	LOC110529383	adapters, effectors and signal transducers	NALP3	0.386004	-0.935767	0.577452	-0.536127	Fish-specific NACHT associated domain	--	NACHT, LRR and PYD domains-containing protein 3-like, partial [Oncorhynchus mykiss]	cellular component: membrane (GO:0016020);; cellular component: membrane part (GO:0044425)	--
Oncorhynchus_mykiss_newGene_20864	--	adapters, effectors and signal transducers	MAPK	0.855695	0.335221	0.790766	-0.536907	WD domain, G-beta repeat;; Anaphase-promoting complex subunit 4 WD40 domain;; Eukaryotic translation initiation factor eIF2A	Mitogen-activated protein kinase-binding protein 1 OS=Xenopus laevis OX=8355 GN=mapkbp1 PE=2 SV=1	mitogen-activated protein kinase-binding protein 1-like [Oncorhynchus mykiss]	--	--
gene52584	LOC110516703	adapters, effectors and signal transducers	MAPK	0.219048	-2.29736	0.741827	-0.544925	Protein kinase domain;; Protein tyrosine kinase	Serine/threonine-protein kinase 10 OS=Gallus gallus OX=9031 GN=STK10 PE=3 SV=2	mitogen-activated protein kinase kinase kinase 14-like isoform X1 [Oncorhynchus mykiss]	biological process: metabolic process (GO:0008152);; biological process: cellular process (GO:0009987);; molecular function: catalytic activity (GO:0003824);; molecular function: binding (GO:0005488)	MAPK signaling pathway (ko04010);; Apoptosis (ko04210);; Intestinal immune network for IgA production (ko04672)
gene25960	LOC110488222	adapters, effectors and signal transducers	UCH	0.805186	-0.437044	0.668637	-0.54659	Ubiquitin carboxyl-terminal hydrolase;; Ubiquitin carboxyl-terminal hydrolase	Ubiquitin carboxyl-terminal hydrolase 2 OS=Gallus gallus OX=9031 GN=USP2 PE=2 SV=1	PREDICTED: putative ubiquitin carboxyl-terminal hydrolase 50, partial [Salmo salar]	biological process: metabolic process (GO:0008152);; biological process: cellular process (GO:0009987);; molecular function: catalytic activity (GO:0003824)	--
gene4066	LOC110505069	adapters, effectors and signal transducers	NALP12	0.591194	-0.378782	0.345673	-0.555397	Leucine Rich repeat;; NACHT domain;; Leucine Rich repeats (2 copies);; Leucine Rich Repeat	--	NACHT, LRR and PYD domains-containing protein 12-like isoform X1 [Oncorhynchus mykiss]	molecular function: binding (GO:0005488)	--
gene7281	LOC110522250	adapters, effectors and signal transducers	NALP3	0.537623	-0.399543	0.283306	-0.563391	NACHT domain;; Leucine Rich repeat;; Fish-specific NACHT associated domain;; SPRY-associated domain;; PAAD/DAPIN/Pyrin domain	Stonustoxin subunit alpha OS=Synanceia horrida OX=13279 PE=1 SV=3	NACHT, LRR and PYD domains-containing protein 3-like isoform X1 [Oncorhynchus mykiss]	--	--
gene31617	cytl1	adapters, effectors and signal transducers	SOCS7	0.199632	-1.03218	0.492154	-0.563996	SOCS box;; SH2 domain	Cytokine-inducible SH2-containing protein OS=Gallus gallus OX=9031 GN=CISH PE=2 SV=1	suppressor of cytokine signaling 7-like isoform X1 [Oncorhynchus mykiss]	cellular component: cell (GO:0005623);; cellular component: cell part (GO:0044464);; biological process: metabolic process (GO:0008152);; biological process: cellular process (GO:0009987);; biological process: signaling (GO:0023052);; biological process: single-organism process (GO:0044699);; biological process: response to stimulus (GO:0050896);; biological process: biological regulation (GO:006…	--
gene32232	LOC110494520	adapters, effectors and signal transducers	UCH	0.486433	-0.802401	0.572364	-0.581102	--	Ubiquitin carboxyl-terminal hydrolase 37 OS=Danio rerio OX=7955 GN=usp37 PE=2 SV=1	ubiquitin carboxyl-terminal hydrolase 37-like, partial [Oncorhynchus mykiss]	--	--
gene33457	LOC110495921	adapters, effectors and signal transducers	SOCS1	0.758916	-0.268228	0.37331	-0.592082	Ras family;; Ras of Complex, Roc, domain of DAPkinase;; SOCS box;; ADP-ribosylation factor family	Ras-related protein Rab-13 OS=Danio rerio OX=7955 GN=rab13 PE=1 SV=1	ras-related protein Rab-40C-like [Oncorhynchus mykiss]	molecular function: binding (GO:0005488);; cellular component: cell (GO:0005623);; cellular component: cell part (GO:0044464);; biological process: cellular process (GO:0009987);; biological process: signaling (GO:0023052);; biological process: single-organism process (GO:0044699);; biological process: response to stimulus (GO:0050896);; biological process: biological regulation (GO:0065007);; bi…	--
gene15336	LOC110531003	adapters, effectors and signal transducers	NALP3	0.805709	-0.275239	0.413621	-0.593576	Fish-specific NACHT associated domain;; NACHT domain;; SPRY-associated domain;; Leucine Rich repeat;; SPRY domain	Neoverrucotoxin subunit beta OS=Synanceia verrucosa OX=51996 PE=1 SV=1	NACHT, LRR and PYD domains-containing protein 3-like [Oncorhynchus mykiss]	--	--
Oncorhynchus_mykiss_newGene_29774	--	adapters, effectors and signal transducers	NLRC5	0.770224	-0.292925	0.399892	-0.614298	Fish-specific NACHT associated domain;; NACHT domain;; PAAD/DAPIN/Pyrin domain	Protein NLRC5 OS=Ictalurus punctatus OX=7998 GN=nlrc5 PE=2 SV=1	NLR family CARD domain-containing protein 3-like [Oncorhynchus mykiss]	molecular function: binding (GO:0005488)	--
gene29173	wdr90	adapters, effectors and signal transducers	MAPK	0.0603043	-0.944879	0.194197	-0.619538	--	MAP kinase-interacting serine/threonine-protein kinase 1 OS=Xenopus tropicalis OX=8364 GN=mknk1 PE=2 SV=1	MAP kinase-interacting serine/threonine-protein kinase 1 [Salvelinus alpinus]	biological process: metabolic process (GO:0008152);; biological process: cellular process (GO:0009987);; molecular function: catalytic activity (GO:0003824);; molecular function: binding (GO:0005488);; cellular component: cell (GO:0005623);; cellular component: organelle (GO:0043226);; cellular component: cell part (GO:0044464);; biological process: biological regulation (GO:0065007);; biological…	MAPK signaling pathway (ko04010);; Insulin signaling pathway (ko04910)
gene27865	LOC110490019	adapters, effectors and signal transducers	IKBKB	0.556909	1.03482	0.85955	-0.632403	--	--	inhibitor of nuclear factor kappa-B kinase subunit beta-like [Oncorhynchus mykiss]	biological process: metabolic process (GO:0008152);; biological process: cellular process (GO:0009987);; molecular function: catalytic activity (GO:0003824);; molecular function: binding (GO:0005488)	MAPK signaling pathway (ko04010);; FoxO signaling pathway (ko04068);; mTOR signaling pathway (ko04150);; Apoptosis (ko04210);; Toll-like receptor signaling pathway (ko04620);; NOD-like receptor signaling pathway (ko04621);; RIG-I-like receptor signaling pathway (ko04622);; Cytosolic DNA-sensing pathway (ko04623);; Insulin signaling pathway (ko04910);; Adipocytokine signaling pathway (ko04920);; H…
gene2020	LOC110537595	adapters, effectors and signal transducers	UCH	0.194996	-0.931939	0.365561	-0.634359	Ubiquitin carboxyl-terminal hydrolase;; Ubiquitin carboxyl-terminal hydrolase	Ubiquitin carboxyl-terminal hydrolase 12-A OS=Xenopus laevis OX=8355 GN=usp12-a PE=2 SV=1	ubiquitin carboxyl-terminal hydrolase 1-like isoform X1 [Oncorhynchus mykiss]	biological process: metabolic process (GO:0008152);; biological process: cellular process (GO:0009987);; molecular function: catalytic activity (GO:0003824)	Fanconi anemia pathway (ko03460)
gene44568	LOC110508364	adapters, effectors and signal transducers	UCH	0.160522	-0.74417	0.192643	-0.634415	Ubiquitin carboxyl-terminal hydrolase;; Ubiquitin carboxyl-terminal hydrolase	Ubiquitin carboxyl-terminal hydrolase 47 OS=Xenopus tropicalis OX=8364 GN=usp47 PE=2 SV=1	ubiquitin carboxyl-terminal hydrolase 26-like isoform X1 [Oncorhynchus mykiss]	biological process: metabolic process (GO:0008152);; biological process: cellular process (GO:0009987);; molecular function: catalytic activity (GO:0003824)	--
Oncorhynchus_mykiss_newGene_19932	--	adapters, effectors and signal transducers	granzyme	0.650457	-0.426956	0.400533	-0.63774	Trypsin	Serine protease ami OS=Xenopus tropicalis OX=8364 GN=ami PE=2 SV=1	granzyme B(G,H)-like [Oncorhynchus mykiss]	--	--
gene17377	LOC110534821	adapters, effectors and signal transducers	UCH	0.602884	-0.337285	0.198114	-0.639693	MINDY deubiquitinase	Ubiquitin carboxyl-terminal hydrolase MINDY-1 OS=Danio rerio OX=7955 GN=mindy1 PE=3 SV=1	ubiquitin carboxyl-terminal hydrolase MINDY-2-like isoform X1 [Oncorhynchus mykiss]	--	--
gene25531	LOC110487849	adapters, effectors and signal transducers	granzyme	0.260605	0.611089	0.212393	-0.646623	Trypsin	Trypsin-2 (Fragment) OS=Salmo salar OX=8030 PE=2 SV=1	granzyme-like protein 2 [Oncorhynchus mykiss]	biological process: metabolic process (GO:0008152);; molecular function: catalytic activity (GO:0003824)	Apoptosis (ko04210)
gene10959	LOC110526170	adapters, effectors and signal transducers	CSFR	0.326946	0.811631	0.511638	-0.648408	Protein tyrosine kinase;; Protein kinase domain;; Immunoglobulin domain;; Immunoglobulin I-set domain;; Immunoglobulin domain;; Immunoglobulin domain	Macrophage colony-stimulating factor 1 receptor 1 OS=Takifugu rubripes OX=31033 GN=csf1r1 PE=3 SV=1	macrophage colony-stimulating factor 1 receptor 1-like isoform X1 [Oncorhynchus mykiss]	biological process: metabolic process (GO:0008152);; biological process: cellular process (GO:0009987);; biological process: signaling (GO:0023052);; biological process: single-organism process (GO:0044699);; biological process: response to stimulus (GO:0050896);; biological process: biological regulation (GO:0065007);; molecular function: catalytic activity (GO:0003824);; molecular function: sig…	Cytokine-cytokine receptor interaction (ko04060);; Endocytosis (ko04144)
Oncorhynchus_mykiss_newGene_48728	--	adapters, effectors and signal transducers	ZNF451	0.157037	-0.910334	0.291197	-0.666677	--	--	E3 SUMO-protein ligase ZNF451-like isoform X2 [Oncorhynchus mykiss]	molecular function: binding (GO:0005488)	--
gene46343	LOC110510148	adapters, effectors and signal transducers	MAPKKK	0.342771	-0.554902	0.180564	-0.666853	Protein kinase domain;; CNH domain;; Protein tyrosine kinase	Serine/threonine-protein kinase 3/4 OS=Squalus acanthias OX=7797 GN=STK4 PE=2 SV=1	PREDICTED: mitogen-activated protein kinase kinase kinase kinase 4-like isoform X4 [Salmo salar]	cellular component: membrane (GO:0016020);; cellular component: membrane part (GO:0044425)	MAPK signaling pathway (ko04010)
gene21551	LOC110537605	adapters, effectors and signal transducers	UCH	0.224604	-1.18082	0.472968	-0.672468	MATH domain;; ICP0-binding domain of Ubiquitin-specific protease 7	Ubiquitin carboxyl-terminal hydrolase 7 OS=Gallus gallus OX=9031 GN=USP7 PE=2 SV=1	ubiquitin carboxyl-terminal hydrolase 7-like [Oncorhynchus mykiss]	biological process: metabolic process (GO:0008152);; biological process: cellular process (GO:0009987);; molecular function: catalytic activity (GO:0003824)	FoxO signaling pathway (ko04068);; Herpes simplex infection (ko05168)
gene38847	LOC110501770	adapters, effectors and signal transducers	NLRC3	0.120114	-1.46316	0.448967	-0.683445	SPRY-associated domain;; SPRY domain	Stonustoxin subunit beta OS=Synanceia horrida OX=13279 PE=1 SV=3	PREDICTED: protein NLRC3-like [Salmo salar]	--	--
gene34658	LOC110497324	adapters, effectors and signal transducers	NLRC4	0.700113	-0.544681	0.532298	-0.687879	Function to find;; Caspase recruitment domain	NLR family CARD domain-containing protein 4 OS=Xenopus tropicalis OX=8364 GN=nlrc4 PE=2 SV=2	uncharacterized protein LOC110530286 [Oncorhynchus mykiss]	--	--
gene37456	LOC110500227	adapters, effectors and signal transducers	MAPK	0.230595	-0.631052	0.131702	-0.688372	Protein kinase domain;; Protein tyrosine kinase;; Lipopolysaccharide kinase (Kdo/WaaP) family	Mitogen-activated protein kinase 12 OS=Danio rerio OX=7955 GN=mapk12 PE=2 SV=1	mitogen-activated protein kinase 12-like [Oncorhynchus mykiss]	biological process: metabolic process (GO:0008152);; biological process: cellular process (GO:0009987);; biological process: signaling (GO:0023052);; biological process: single-organism process (GO:0044699);; biological process: response to stimulus (GO:0050896);; biological process: biological regulation (GO:0065007);; molecular function: catalytic activity (GO:0003824);; molecular function: sig…	MAPK signaling pathway (ko04010);; FoxO signaling pathway (ko04068);; Adrenergic signaling in cardiomyocytes (ko04261);; VEGF signaling pathway (ko04370);; Toll-like receptor signaling pathway (ko04620);; NOD-like receptor signaling pathway (ko04621);; RIG-I-like receptor signaling pathway (ko04622);; GnRH signaling pathway (ko04912);; Progesterone-mediated oocyte maturation (ko04914);; AGE-RAGE …
Oncorhynchus_mykiss_newGene_50171	--	adapters, effectors and signal transducers	Programmed cell death protein	0.0435856	-1.06772	0.182869	-0.690283	BRO1-like domain;; Protein-tyrosine phosphatase;; ALIX V-shaped domain binding to HIV	Programmed cell death 6-interacting protein OS=Xenopus laevis OX=8355 GN=pdcd6ip PE=1 SV=1	tyrosine-protein phosphatase non-receptor type 23-like [Oncorhynchus mykiss]	biological process: metabolic process (GO:0008152);; biological process: cellular process (GO:0009987);; molecular function: catalytic activity (GO:0003824)	--
gene53514	corin	petterns recognition	TLR5	0.84169	-0.432886	0.0409461	1.69294	Leucine rich repeat;; Leucine Rich repeats (2 copies);; TIR domain;; Leucine rich repeats (6 copies);; Leucine Rich Repeat;; Leucine Rich repeat	Toll-like receptor 2 type-2 OS=Gallus gallus OX=9031 GN=TLR2-2 PE=2 SV=1	membrane-Toll-like receptor 5 isoform X1 [Oncorhynchus mykiss]	biological process: cellular process (GO:0009987);; biological process: biological regulation (GO:0065007);; cellular component: membrane (GO:0016020);; cellular component: membrane part (GO:0044425)	Toll-like receptor signaling pathway (ko04620);; Salmonella infection (ko05132)
gene23624	LOC110485689	adapters, effectors and signal transducers	perforin	0.721231	-0.402064	0.406705	-0.698659	MAC/Perforin domain	BMP/retinoic acid-inducible neural-specific protein 1 OS=Gallus gallus OX=9031 GN=BRINP1 PE=2 SV=1	BMP/retinoic acid-inducible neural-specific protein 3-like [Oncorhynchus mykiss]	biological process: cellular process (GO:0009987);; biological process: multicellular organismal process (GO:0032501);; biological process: developmental process (GO:0032502);; biological process: single-organism process (GO:0044699);; biological process: biological regulation (GO:0065007)	--
Oncorhynchus_mykiss_newGene_4602	--	adapters, effectors and signal transducers	UCH	0.772346	0.237789	0.269136	-0.706493	Ubiquitin carboxyl-terminal hydrolase;; Ubiquitin carboxyl-terminal hydrolase	Ubiquitin carboxyl-terminal hydrolase 33 OS=Danio rerio OX=7955 GN=usp33 PE=2 SV=1	LOW QUALITY PROTEIN: ubiquitin carboxyl-terminal hydrolase 33-like [Oncorhynchus kisutch]	biological process: metabolic process (GO:0008152);; molecular function: catalytic activity (GO:0003824);; cellular component: cell (GO:0005623);; cellular component: organelle (GO:0043226);; cellular component: organelle part (GO:0044422);; cellular component: cell part (GO:0044464);; biological process: cellular process (GO:0009987);; biological process: localization (GO:0051179);; biological p…	--
gene4972	LOC110516464	adapters, effectors and signal transducers	MAPK	0.6366	-0.935865	0.601651	-0.718914	Protein kinase domain;; Protein tyrosine kinase;; PB1 domain;; Kinase-like	Serine/threonine-protein kinase 3 OS=Danio rerio OX=7955 GN=stk3 PE=2 SV=1	mitogen-activated protein kinase kinase kinase 2-like [Oncorhynchus kisutch]	biological process: metabolic process (GO:0008152);; biological process: cellular process (GO:0009987);; molecular function: catalytic activity (GO:0003824);; molecular function: binding (GO:0005488);; cellular component: membrane (GO:0016020);; cellular component: membrane part (GO:0044425)	MAPK signaling pathway (ko04010);; Gap junction (ko04540);; GnRH signaling pathway (ko04912)
gene40245	LOC110503776	adapters, effectors and signal transducers	JAK1	0.401311	-1.09143	0.507978	-0.735697	Protein tyrosine kinase;; Protein kinase domain	Tyrosine-protein kinase JAK1 OS=Danio rerio OX=7955 GN=jak1 PE=1 SV=1	tyrosine-protein kinase JAK1 [Seriola lalandi dorsalis]	biological process: metabolic process (GO:0008152);; biological process: cellular process (GO:0009987);; molecular function: catalytic activity (GO:0003824);; molecular function: binding (GO:0005488);; cellular component: cell (GO:0005623);; cellular component: organelle (GO:0043226);; cellular component: cell part (GO:0044464);; cellular component: membrane (GO:0016020);; biological process: sig…	Herpes simplex infection (ko05168)
gene13101	LOC110528191	adapters, effectors and signal transducers	UCH	0.309041	-0.849925	0.338144	-0.744504	Ubiquitin carboxyl-terminal hydrolase, family 1	Ubiquitin carboxyl-terminal hydrolase BAP1 OS=Danio rerio OX=7955 GN=bap1 PE=2 SV=2	ubiquitin carboxyl-terminal hydrolase BAP1-like isoform X2 [Oncorhynchus mykiss]	biological process: metabolic process (GO:0008152);; molecular function: catalytic activity (GO:0003824);; cellular component: cell (GO:0005623);; cellular component: cell part (GO:0044464);; biological process: cellular process (GO:0009987)	--
gene4368	LOC110508575	adapters, effectors and signal transducers	STAT	0.867661	-0.233208	0.5356	-0.748944	STAT protein, DNA binding domain;; STAT protein, protein interaction domain;; STAT protein, all-alpha domain;; SH2 domain	Signal transducer and activator of transcription 3 OS=Gallus gallus OX=9031 GN=STAT3 PE=1 SV=2	unnamed protein product [Oncorhynchus mykiss]	molecular function: binding (GO:0005488);; biological process: biological regulation (GO:0065007);; molecular function: nucleic acid binding transcription factor activity (GO:0001071);; molecular function: signal transducer activity (GO:0004871);; cellular component: cell (GO:0005623);; cellular component: organelle (GO:0043226);; cellular component: cell part (GO:0044464);; biological process: c…	--
gene31115	LOC110493546	adapters, effectors and signal transducers	Programmed cell death protein	0.410176	-0.796366	0.373381	-0.749717	Protein of unknown function (DUF1241)	Programmed cell death protein 10-B OS=Danio rerio OX=7955 GN=pdcd10b PE=1 SV=1	PREDICTED: programmed cell death protein 10-B-like [Salmo salar]	biological process: multicellular organismal process (GO:0032501);; biological process: developmental process (GO:0032502);; biological process: single-organism process (GO:0044699)	--
gene30888	LOC110493420	adapters, effectors and signal transducers	NLRC5	0.378924	-0.545298	0.144775	-0.750324	Fish-specific NACHT associated domain;; NACHT domain	Protein NLRC5 OS=Ictalurus punctatus OX=7998 GN=nlrc5 PE=2 SV=1	PREDICTED: protein NLRC3-like, partial [Salmo salar]	molecular function: binding (GO:0005488);; cellular component: membrane (GO:0016020);; cellular component: membrane part (GO:0044425)	--
gene16574	LOC100136637	adapters, effectors and signal transducers	UBE	0.331414	-0.834271	0.340975	-0.760372	Ubiquitin-conjugating enzyme	Ubiquitin-conjugating enzyme E2 variant 1 OS=Gallus gallus OX=9031 GN=UBE2V1 PE=2 SV=2	ubiquitin-conjugating enzyme E2 variant 1-like isoform X1 [Oncorhynchus mykiss]	cellular component: cell (GO:0005623);; cellular component: macromolecular complex (GO:0032991);; cellular component: cell part (GO:0044464);; biological process: metabolic process (GO:0008152);; biological process: cellular process (GO:0009987)	--
gene49539	LOC110513493	adapters, effectors and signal transducers	SIPA	0.362685	-0.949821	0.385618	-0.774886	--	--	signal-induced proliferation-associated 1-like protein 1 [Oncorhynchus mykiss]	biological process: biological regulation (GO:0065007);; molecular function: molecular function regulator (GO:0098772);; cellular component: membrane (GO:0016020);; cellular component: membrane part (GO:0044425);; biological process: localization (GO:0051179)	--
gene30870	LOC110495049	adapters, effectors and signal transducers	MAPK	0.80184	-0.709484	0.682319	-0.800779	Protein kinase domain;; Protein tyrosine kinase;; CNH domain	Serine/threonine-protein kinase 4 OS=Xenopus tropicalis OX=8364 GN=stk4 PE=2 SV=1	mitogen-activated protein kinase kinase kinase kinase 5-like [Oncorhynchus mykiss]	biological process: metabolic process (GO:0008152);; biological process: cellular process (GO:0009987);; molecular function: catalytic activity (GO:0003824);; molecular function: binding (GO:0005488)	--
gene5798	cmss1	adapters, effectors and signal transducers	MAPK	0.966946	-0.0630949	0.227613	-0.80905	--	Mitogen-activated protein kinase 6 OS=Gallus gallus OX=9031 GN=MAPK6 PE=2 SV=1	mitogen-activated protein kinase 4-like [Oncorhynchus mykiss]	biological process: metabolic process (GO:0008152);; biological process: cellular process (GO:0009987);; biological process: signaling (GO:0023052);; biological process: single-organism process (GO:0044699);; biological process: response to stimulus (GO:0050896);; biological process: biological regulation (GO:0065007);; molecular function: catalytic activity (GO:0003824);; molecular function: sig…	--
gene274	LOC100135798	adapters, effectors and signal transducers	UBE	0.545262	-0.704985	0.391859	-0.812685	Ubiquitin-conjugating enzyme	Ubiquitin-conjugating enzyme E2 Z OS=Danio rerio OX=7955 GN=ube2z PE=2 SV=2	ubiquitin-conjugating enzyme E2 Z-like [Oncorhynchus mykiss]	molecular function: binding (GO:0005488);; cellular component: cell (GO:0005623);; cellular component: organelle (GO:0043226);; cellular component: cell part (GO:0044464);; biological process: cellular process (GO:0009987);; biological process: single-organism process (GO:0044699);; biological process: metabolic process (GO:0008152);; molecular function: catalytic activity (GO:0003824)	Ubiquitin mediated proteolysis (ko04120)
Oncorhynchus_mykiss_newGene_13873	--	adapters, effectors and signal transducers	MAPK	0.858963	-0.258022	0.455598	-0.812729	Protein kinase domain;; Protein tyrosine kinase	Mitogen-activated protein kinase 14A OS=Cyprinus carpio OX=7962 GN=mapk14a PE=1 SV=1	mitogen-activated protein kinase 14A-like, partial [Oncorhynchus mykiss]	biological process: metabolic process (GO:0008152);; biological process: cellular process (GO:0009987);; biological process: signaling (GO:0023052);; biological process: single-organism process (GO:0044699);; biological process: response to stimulus (GO:0050896);; biological process: biological regulation (GO:0065007);; molecular function: catalytic activity (GO:0003824);; molecular function: sig…	MAPK signaling pathway (ko04010);; FoxO signaling pathway (ko04068);; Adrenergic signaling in cardiomyocytes (ko04261);; VEGF signaling pathway (ko04370);; Toll-like receptor signaling pathway (ko04620);; NOD-like receptor signaling pathway (ko04621);; RIG-I-like receptor signaling pathway (ko04622);; GnRH signaling pathway (ko04912);; Progesterone-mediated oocyte maturation (ko04914);; AGE-RAGE …
gene37586	LOC110500346	adapters, effectors and signal transducers	UCH	0.306981	-0.78475	0.242577	-0.814813	Ubiquitin carboxyl-terminal hydrolase;; Ubiquitin carboxyl-terminal hydrolase	Ubiquitin carboxyl-terminal hydrolase 37 OS=Danio rerio OX=7955 GN=usp37 PE=2 SV=1	ubiquitin carboxyl-terminal hydrolase 14-like isoform X1 [Oncorhynchus mykiss]	biological process: metabolic process (GO:0008152);; biological process: cellular process (GO:0009987);; molecular function: catalytic activity (GO:0003824)	--
gene5147	vegf	adapters, effectors and signal transducers	UCH	0.0707977	-1.70497	0.441758	-0.816188	Ubiquitin carboxyl-terminal hydrolase;; Ubiquitin-like domain;; DUSP domain;; Ubiquitin carboxyl-terminal hydrolase	Ubiquitin carboxyl-terminal hydrolase 15 OS=Xenopus tropicalis OX=8364 GN=usp15 PE=2 SV=2	ubiquitin carboxyl-terminal hydrolase 4-like [Oncorhynchus mykiss]	biological process: metabolic process (GO:0008152);; molecular function: catalytic activity (GO:0003824);; biological process: cellular process (GO:0009987)	--
gene34285	LOC110496631	adapters, effectors and signal transducers	MAPKKK	0.9301	-0.17125	0.445755	-0.816397	Protein kinase domain;; Protein tyrosine kinase	Mitogen-activated protein kinase kinase kinase 13-A OS=Xenopus laevis OX=8355 GN=map3k13-a PE=2 SV=1	serine/threonine-protein kinase WNK3-like [Oncorhynchus mykiss]	biological process: developmental process (GO:0032502);; biological process: single-organism process (GO:0044699);; biological process: metabolic process (GO:0008152);; biological process: cellular process (GO:0009987);; molecular function: catalytic activity (GO:0003824);; molecular function: binding (GO:0005488);; cellular component: cell (GO:0005623);; cellular component: cell part (GO:0044464…	--
gene24681	LOC110486563	adapters, effectors and signal transducers	UCH	0.496864	-1.22392	0.514782	-0.820701	Ubiquitin carboxyl-terminal hydrolase;; Ubiquitin carboxyl-terminal hydrolase;; Ubiquitin carboxyl-terminal hydrolase;; Ubiquitin carboxyl-terminal hydrolase	Ubiquitin carboxyl-terminal hydrolase 48 OS=Gallus gallus OX=9031 GN=USP48 PE=2 SV=1	LOW QUALITY PROTEIN: ubiquitin carboxyl-terminal hydrolase 24-like [Oncorhynchus mykiss]	--	--
Oncorhynchus_mykiss_newGene_41281	--	adapters, effectors and signal transducers	UCH	0.092798	-1.66093	0.344891	-0.843828	--	--	ubiquitin carboxyl-terminal hydrolase CYLD-like [Oncorhynchus mykiss]	--	RIG-I-like receptor signaling pathway (ko04622)
gene11459	LOC110526626	adapters, effectors and signal transducers	MAPK	0.367925	-1.35077	0.467472	-0.896768	Protein kinase domain;; Protein tyrosine kinase;; DDE superfamily endonuclease	Mitogen-activated protein kinase 14 OS=Xenopus laevis OX=8355 GN=mapk14 PE=2 SV=1	mitogen-activated protein kinase 11-like [Oncorhynchus mykiss]	biological process: metabolic process (GO:0008152);; biological process: cellular process (GO:0009987);; biological process: signaling (GO:0023052);; biological process: single-organism process (GO:0044699);; biological process: response to stimulus (GO:0050896);; biological process: biological regulation (GO:0065007);; molecular function: catalytic activity (GO:0003824);; molecular function: sig…	MAPK signaling pathway (ko04010);; FoxO signaling pathway (ko04068);; Adrenergic signaling in cardiomyocytes (ko04261);; VEGF signaling pathway (ko04370);; Toll-like receptor signaling pathway (ko04620);; NOD-like receptor signaling pathway (ko04621);; RIG-I-like receptor signaling pathway (ko04622);; GnRH signaling pathway (ko04912);; Progesterone-mediated oocyte maturation (ko04914);; AGE-RAGE …
gene2661	LOC110533774	adapters, effectors and signal transducers	MAPK	0.114966	-2.07768	0.378296	-0.909921	Protein kinase domain;; Protein tyrosine kinase;; Kinase-like;; SWIM zinc finger	Aurora kinase B OS=Xenopus tropicalis OX=8364 GN=aurkb PE=2 SV=1	mitogen-activated protein kinase kinase kinase 1 isoform X2 [Oncorhynchus mykiss]	biological process: metabolic process (GO:0008152);; biological process: cellular process (GO:0009987);; molecular function: catalytic activity (GO:0003824);; molecular function: binding (GO:0005488)	MAPK signaling pathway (ko04010);; Ubiquitin mediated proteolysis (ko04120);; RIG-I-like receptor signaling pathway (ko04622);; GnRH signaling pathway (ko04912)
Oncorhynchus_mykiss_newGene_51646	--	adapters, effectors and signal transducers	UCH	0.752031	0.225082	0.0564843	-0.917278	Ubiquitin carboxyl-terminal hydrolase;; Ubiquitin carboxyl-terminal hydrolase	Ubiquitin carboxyl-terminal hydrolase 15 OS=Xenopus tropicalis OX=8364 GN=usp15 PE=2 SV=2	ubiquitin carboxyl-terminal hydrolase 31-like isoform X1 [Oncorhynchus mykiss]	biological process: metabolic process (GO:0008152);; biological process: cellular process (GO:0009987);; cellular component: membrane (GO:0016020);; cellular component: membrane part (GO:0044425);; molecular function: catalytic activity (GO:0003824)	--
gene7770	LOC110523065	adapters, effectors and signal transducers	TRIF	0.893747	-0.405937	0.645317	-0.960078	SAM domain (Sterile alpha motif);; TIR domain;; SAM domain (Sterile alpha motif)	--	sterile alpha and TIR motif-containing protein 1-like [Oncorhynchus mykiss]	biological process: cellular process (GO:0009987);; biological process: biological regulation (GO:0065007)	--
gene39197	ikzf1	adapters, effectors and signal transducers	UBE	0.427114	-1.20832	0.354004	-0.966163	Ubiquitin-conjugating enzyme	Ubiquitin-conjugating enzyme E2 D4 OS=Xenopus laevis OX=8355 GN=ube2d4 PE=1 SV=1	PREDICTED: ubiquitin-conjugating enzyme E2 B isoform X1 [Salmo salar]	biological process: metabolic process (GO:0008152);; biological process: cellular process (GO:0009987);; cellular component: cell (GO:0005623);; cellular component: membrane-enclosed lumen (GO:0031974);; cellular component: organelle (GO:0043226);; cellular component: organelle part (GO:0044422);; cellular component: cell part (GO:0044464);; molecular function: binding (GO:0005488);; biological p…	Ubiquitin mediated proteolysis (ko04120)
gene35807	gckr	adapters, effectors and signal transducers	chemotaxin	0.0905611	-2.30407	0.3378	-0.977168	BRICHOS domain	--	BRICHOS domain-containing protein 5 [Oncorhynchus mykiss]	cellular component: membrane (GO:0016020);; cellular component: membrane part (GO:0044425)	--
gene41661	LOC110505135	adapters, effectors and signal transducers	NKAP	0.89813	0.21351	0.318118	-1.00521	Ras-induced vulval development antagonist	--	NF-kappa-B-activating protein-like isoform X1 [Oncorhynchus mykiss]	--	--
Oncorhynchus_mykiss_newGene_28996	--	adapters, effectors and signal transducers	NLRC5	1	-0.0584049	0.545823	-1.00564	NACHT domain;; Leucine Rich repeat;; Leucine Rich repeats (2 copies)	Protein NLRC5 OS=Ictalurus punctatus OX=7998 GN=nlrc5 PE=2 SV=1	protein NLRC5 isoform X1 [Oncorhynchus mykiss]	molecular function: binding (GO:0005488)	--
gene16363	LOC110531980	adapters, effectors and signal transducers	UCH	0.408484	-0.476056	0.016309	-1.00675	Ubiquitin carboxyl-terminal hydrolase;; Linker region of USP19 deubiquitinase;; Ubiquitin carboxyl-terminal hydrolase;; CS domain;; MYND finger	Ubiquitin carboxyl-terminal hydrolase 15 OS=Xenopus tropicalis OX=8364 GN=usp15 PE=2 SV=2	ubiquitin carboxyl-terminal hydrolase 19-like isoform X2 [Oncorhynchus mykiss]	--	--
gene43017	LOC110506632	adapters, effectors and signal transducers	Programmed cell death protein	0.55081	-0.807788	0.307459	-1.0176	MA3 domain	Programmed cell death protein 4 OS=Gallus gallus OX=9031 GN=PDCD4 PE=2 SV=1	programmed cell death protein 4-like, partial [Oncorhynchus mykiss]	biological process: multicellular organismal process (GO:0032501);; biological process: developmental process (GO:0032502);; biological process: single-organism process (GO:0044699)	--
Oncorhynchus_mykiss_newGene_52857	--	adapters, effectors and signal transducers	MAPK	0.0825834	-1.10567	0.0239609	-1.04306	DENN (AEX-3) domain;; uDENN domain	DENN domain-containing protein 5B OS=Danio rerio OX=7955 GN=dennd5b PE=2 SV=2	MAP kinase-activating death domain protein isoform X1 [Oncorhynchus mykiss]	--	--
gene2521	LOC110488718	adapters, effectors and signal transducers	MAPK	0.180184	-0.703561	0.00975728	-1.07277	Protein kinase domain;; Protein tyrosine kinase;; Lipopolysaccharide kinase (Kdo/WaaP) family	Ribosomal protein S6 kinase alpha-5 OS=Gallus gallus OX=9031 GN=RPS6KA5 PE=2 SV=1	MAP kinase-activated protein kinase 2-like isoform X1 [Oncorhynchus mykiss]	biological process: metabolic process (GO:0008152);; biological process: cellular process (GO:0009987);; molecular function: catalytic activity (GO:0003824);; molecular function: binding (GO:0005488)	MAPK signaling pathway (ko04010);; VEGF signaling pathway (ko04370)
gene5001	LOC110516862	adapters, effectors and signal transducers	NALP3	0.844639	-0.276384	0.222051	-1.0803	NACHT domain;; Leucine Rich repeat;; Fish-specific NACHT associated domain;; SPRY-associated domain;; PAAD/DAPIN/Pyrin domain	Stonustoxin subunit alpha OS=Synanceia horrida OX=13279 PE=1 SV=3	NACHT, LRR and PYD domains-containing protein 3-like [Oncorhynchus mykiss]	--	--
gene43712	LOC110507517	adapters, effectors and signal transducers	UCH	0.483772	-0.631369	0.206087	-1.08796	Ubiquitin carboxyl-terminal hydrolase;; Ubiquitin carboxyl-terminal hydrolase;; DUSP domain	Ubiquitin carboxyl-terminal hydrolase 33 OS=Danio rerio OX=7955 GN=usp33 PE=2 SV=1	ubiquitin carboxyl-terminal hydrolase 33-like [Oncorhynchus mykiss]	biological process: metabolic process (GO:0008152);; molecular function: catalytic activity (GO:0003824);; biological process: cellular process (GO:0009987);; molecular function: binding (GO:0005488)	--
Oncorhynchus_mykiss_newGene_23318	--	adapters, effectors and signal transducers	UBE	0.260533	-0.909006	0.107155	-1.09087	von Willebrand factor type A domain;; von Willebrand factor type A domain;; Ubiquitin-conjugating enzyme;; U-box domain	Ubiquitin-conjugating enzyme E2 D2 OS=Xenopus laevis OX=8355 GN=ube2d2 PE=1 SV=1	uncharacterized protein LOC110493692 [Oncorhynchus mykiss]	--	--
gene12249	LOC110527420	adapters, effectors and signal transducers	UCH	0.0411407	-1.09149	0.0217765	-1.09621	Ubiquitin carboxyl-terminal hydrolase;; DUSP domain;; Ubiquitin carboxyl-terminal hydrolase;; EF-hand domain pair;; EF-hand domain;; EF hand;; EF hand	Ubiquitin carboxyl-terminal hydrolase 15 OS=Xenopus tropicalis OX=8364 GN=usp15 PE=2 SV=2	ubiquitin carboxyl-terminal hydrolase 32-like [Oncorhynchus mykiss]	biological process: metabolic process (GO:0008152);; molecular function: catalytic activity (GO:0003824);; molecular function: binding (GO:0005488);; biological process: cellular process (GO:0009987)	--
gene11184	LOC110526370	adapters, effectors and signal transducers	NALP1	0.863987	0.270378	0.415299	-1.10367	Function to find	--	NACHT, LRR and PYD domains-containing protein 1b allele 2-like [Oncorhynchus mykiss]	--	--
gene21140	LOC110537216	adapters, effectors and signal transducers	CD3	0.0636318	-1.47896	0.106361	-1.14376	--	--	PREDICTED: T-cell surface glycoprotein CD3 delta chain-like [Salmo salar]	biological process: cellular process (GO:0009987);; cellular component: membrane (GO:0016020)	--
gene1271	pcgf6	adapters, effectors and signal transducers	UBE	0.269418	-0.895752	0.0771849	-1.17068	Ubiquitin-conjugating enzyme	Ubiquitin-conjugating enzyme E2 T OS=Xenopus laevis OX=8355 GN=ube2t PE=2 SV=1	PREDICTED: ubiquitin-conjugating enzyme E2 N-like [Salmo salar]	biological process: metabolic process (GO:0008152);; biological process: cellular process (GO:0009987);; biological process: response to stimulus (GO:0050896);; molecular function: binding (GO:0005488);; cellular component: cell (GO:0005623);; cellular component: organelle (GO:0043226);; cellular component: cell part (GO:0044464);; molecular function: catalytic activity (GO:0003824);; biological …	Ubiquitin mediated proteolysis (ko04120)
gene30701	LOC110494866	adapters, effectors and signal transducers	NFkb	3.78612e-05	-3.5341	0.025317	-1.19699	Rel homology DNA-binding domain;; Rel homology dimerisation domain;; Ankyrin repeats (3 copies);; Ankyrin repeat;; Ankyrin repeat;; Ankyrin repeats (many copies);; Ankyrin repeats (many copies)	Nuclear factor NF-kappa-B p100 subunit OS=Gallus gallus OX=9031 GN=NFKB2 PE=1 SV=1	nuclear factor NF-kappa-B p100 subunit-like isoform X1 [Oncorhynchus mykiss]	molecular function: binding (GO:0005488);; biological process: biological regulation (GO:0065007);; molecular function: nucleic acid binding transcription factor activity (GO:0001071);; cellular component: cell (GO:0005623);; cellular component: organelle (GO:0043226);; cellular component: cell part (GO:0044464);; biological process: cellular process (GO:0009987);; biological process: signaling (…	MAPK signaling pathway (ko04010)
gene33801	LOC110496247	adapters, effectors and signal transducers	UCH	0.0196225	-1.13719	0.00335097	-1.19896	Ubiquitin carboxyl-terminal hydrolase;; Ubiquitin carboxyl-terminal hydrolase	Ubiquitin carboxyl-terminal hydrolase 46 OS=Danio rerio OX=7955 GN=usp46 PE=3 SV=2	PREDICTED: ubiquitin carboxyl-terminal hydrolase 46 isoform X1 [Salmo salar]	biological process: metabolic process (GO:0008152);; biological process: cellular process (GO:0009987);; molecular function: catalytic activity (GO:0003824)	--
gene20643	cxcl13	adapters, effectors and signal transducers	MAPK	0.0297588	-2.17867	0.160749	-1.19964	Protein kinase domain;; Protein tyrosine kinase;; Lipopolysaccharide kinase (Kdo/WaaP) family	Mitogen-activated protein kinase 14A OS=Cyprinus carpio OX=7962 GN=mapk14a PE=1 SV=1	mitogen-activated protein kinase 14A-like [Oncorhynchus mykiss]	biological process: metabolic process (GO:0008152);; biological process: cellular process (GO:0009987);; biological process: signaling (GO:0023052);; biological process: single-organism process (GO:0044699);; biological process: response to stimulus (GO:0050896);; biological process: biological regulation (GO:0065007);; molecular function: catalytic activity (GO:0003824);; molecular function: sig…	MAPK signaling pathway (ko04010);; FoxO signaling pathway (ko04068);; Adrenergic signaling in cardiomyocytes (ko04261);; VEGF signaling pathway (ko04370);; Toll-like receptor signaling pathway (ko04620);; NOD-like receptor signaling pathway (ko04621);; RIG-I-like receptor signaling pathway (ko04622);; GnRH signaling pathway (ko04912);; Progesterone-mediated oocyte maturation (ko04914);; AGE-RAGE …
gene317	LOC110496854	adapters, effectors and signal transducers	JAK2	0.630511	-0.328586	0.00296116	-1.20395	Protein tyrosine kinase;; Protein kinase domain;; SH2 domain	Tyrosine-protein kinase JAK2 OS=Gallus gallus OX=9031 GN=JAK2 PE=2 SV=1	tyrosine-protein kinase JAK2-like isoform X1 [Oncorhynchus mykiss]	biological process: metabolic process (GO:0008152);; biological process: cellular process (GO:0009987);; molecular function: catalytic activity (GO:0003824);; molecular function: binding (GO:0005488);; cellular component: cell (GO:0005623);; cellular component: organelle (GO:0043226);; cellular component: cell part (GO:0044464);; cellular component: membrane (GO:0016020);; biological process: sig…	Adipocytokine signaling pathway (ko04920);; AGE-RAGE signaling pathway in diabetic complications (ko04933);; Herpes simplex infection (ko05168)
gene24154	LOC110486106	adapters, effectors and signal transducers	SOCS7	4.44086e-06	-3.72542	0.0664019	-1.22667	SOCS box;; SH2 domain	Cytokine-inducible SH2-containing protein OS=Gallus gallus OX=9031 GN=CISH PE=2 SV=1	suppressor of cytokine signaling 7 [Oncorhynchus mykiss]	cellular component: cell (GO:0005623);; cellular component: cell part (GO:0044464);; biological process: metabolic process (GO:0008152);; biological process: cellular process (GO:0009987);; biological process: signaling (GO:0023052);; biological process: single-organism process (GO:0044699);; biological process: response to stimulus (GO:0050896);; biological process: biological regulation (GO:006…	--
gene40272	LOC110503329	adapters, effectors and signal transducers	NLRC5	0.92014	0.172997	0.698675	-1.22971	NACHT domain;; Caspase recruitment domain;; Leucine Rich repeats (2 copies);; Leucine Rich repeat	Protein NLRC5 OS=Ictalurus punctatus OX=7998 GN=nlrc5 PE=2 SV=1	nucleotide-binding oligomerization domain-containing protein 1-like isoform X2 [Oncorhynchus mykiss]	molecular function: binding (GO:0005488);; biological process: biological regulation (GO:0065007)	NOD-like receptor signaling pathway (ko04621)
gene8778	LOC110523953	adapters, effectors and signal transducers	JAK2	0.95694	-0.0566461	0.00393287	-1.24229	Protein tyrosine kinase;; Protein kinase domain;; SH2 domain	Tyrosine-protein kinase JAK2 OS=Gallus gallus OX=9031 GN=JAK2 PE=2 SV=1	tyrosine-protein kinase JAK2-like isoform X1 [Oncorhynchus mykiss]	biological process: metabolic process (GO:0008152);; biological process: cellular process (GO:0009987);; molecular function: catalytic activity (GO:0003824);; molecular function: binding (GO:0005488);; cellular component: cell (GO:0005623);; cellular component: organelle (GO:0043226);; cellular component: cell part (GO:0044464);; cellular component: membrane (GO:0016020);; biological process: sig…	Adipocytokine signaling pathway (ko04920);; AGE-RAGE signaling pathway in diabetic complications (ko04933);; Herpes simplex infection (ko05168)
Oncorhynchus_mykiss_newGene_25751	--	adapters, effectors and signal transducers	IGFR	0.0520595	-1.32686	0.0245554	-1.29759	TNFR/NGFR cysteine-rich region	--	IGF-like family receptor 1 isoform X1 [Oncorhynchus mykiss]	cellular component: membrane (GO:0016020);; cellular component: membrane part (GO:0044425)	--
gene41222	LOC110504768	adapters, effectors and signal transducers	MAPK	0.000307701	-2.67924	0.0375615	-1.33159	--	Dual specificity mitogen-activated protein kinase kinase 1 (Fragment) OS=Serinus canaria OX=9135 GN=MAP2K1 PE=2 SV=1	PREDICTED: dual specificity mitogen-activated protein kinase kinase 5-like, partial [Salmo salar]	biological process: metabolic process (GO:0008152);; biological process: cellular process (GO:0009987);; molecular function: catalytic activity (GO:0003824);; molecular function: binding (GO:0005488);; biological process: multicellular organismal process (GO:0032501);; biological process: developmental process (GO:0032502);; biological process: single-organism process (GO:0044699)	MAPK signaling pathway (ko04010);; Gap junction (ko04540)
gene25661	LOC110487952	adapters, effectors and signal transducers	MAPK	0.335825	1.13813	0.593683	-1.33786	Protein kinase domain;; Protein tyrosine kinase	Mitogen-activated protein kinase 14A OS=Cyprinus carpio OX=7962 GN=mapk14a PE=1 SV=1	mitogen-activated protein kinase 14A-like [Oncorhynchus mykiss]	biological process: metabolic process (GO:0008152);; biological process: cellular process (GO:0009987);; biological process: signaling (GO:0023052);; biological process: single-organism process (GO:0044699);; biological process: response to stimulus (GO:0050896);; biological process: biological regulation (GO:0065007);; molecular function: catalytic activity (GO:0003824);; molecular function: sig…	MAPK signaling pathway (ko04010);; FoxO signaling pathway (ko04068);; Adrenergic signaling in cardiomyocytes (ko04261);; VEGF signaling pathway (ko04370);; Toll-like receptor signaling pathway (ko04620);; NOD-like receptor signaling pathway (ko04621);; RIG-I-like receptor signaling pathway (ko04622);; GnRH signaling pathway (ko04912);; Progesterone-mediated oocyte maturation (ko04914);; AGE-RAGE …
Oncorhynchus_mykiss_newGene_10883	--	adapters, effectors and signal transducers	UBE	1	-0.0654567	0.422372	-1.38292	Baculoviral IAP repeat-containing protein 6;; Ubiquitin-conjugating enzyme;; Inhibitor of Apoptosis domain;; UEV domain	Ubiquitin-conjugating enzyme E2 Z OS=Xenopus laevis OX=8355 GN=ube2z PE=2 SV=2	baculoviral IAP repeat-containing protein 6-like [Oncorhynchus mykiss]	--	Ubiquitin mediated proteolysis (ko04120)
gene42717	LOC110506349	adapters, effectors and signal transducers	CD97	0.0063519	-1.91285	0.0167194	-1.40409	7 transmembrane receptor (Secretin family)	Adhesion G protein-coupled receptor L4 OS=Danio rerio OX=7955 GN=adgrl4 PE=2 SV=2	CD97 antigen-like [Oncorhynchus mykiss]	biological process: cellular process (GO:0009987);; biological process: signaling (GO:0023052);; biological process: single-organism process (GO:0044699);; biological process: response to stimulus (GO:0050896);; biological process: biological regulation (GO:0065007);; molecular function: signal transducer activity (GO:0004871);; molecular function: molecular transducer activity (GO:0060089);; mol…	--
gene5060	med18	adapters, effectors and signal transducers	UCH	0.65637	0.551595	0.239781	-1.42813	Ubiquitin carboxyl-terminal hydrolase;; Ubiquitin carboxyl-terminal hydrolase;; Zn-finger in ubiquitin-hydrolases and other protein	Ubiquitin carboxyl-terminal hydrolase 16 OS=Danio rerio OX=7955 GN=usp16 PE=3 SV=1	ubiquitin carboxyl-terminal hydrolase 45-like isoform X1 [Oncorhynchus mykiss]	biological process: metabolic process (GO:0008152);; biological process: cellular process (GO:0009987);; molecular function: binding (GO:0005488);; molecular function: catalytic activity (GO:0003824)	--
Oncorhynchus_mykiss_newGene_42224	--	adapters, effectors and signal transducers	NFkb	0.431757	-0.592659	0.0111746	-1.43512	Rel homology DNA-binding domain;; Rel homology dimerisation domain;; Ankyrin repeats (3 copies);; Ankyrin repeat;; Ankyrin repeats (many copies);; Ankyrin repeats (many copies);; Ankyrin repeat	Nuclear factor NF-kappa-B p105 subunit OS=Gallus gallus OX=9031 GN=NFKB1 PE=2 SV=2	nuclear factor NF-kappa-B p105 subunit-like [Oncorhynchus mykiss]	molecular function: binding (GO:0005488);; biological process: biological regulation (GO:0065007);; molecular function: nucleic acid binding transcription factor activity (GO:0001071);; cellular component: cell (GO:0005623);; cellular component: organelle (GO:0043226);; cellular component: cell part (GO:0044464);; biological process: cellular process (GO:0009987)	MAPK signaling pathway (ko04010);; Apoptosis (ko04210);; Toll-like receptor signaling pathway (ko04620);; NOD-like receptor signaling pathway (ko04621);; RIG-I-like receptor signaling pathway (ko04622);; Cytosolic DNA-sensing pathway (ko04623);; Adipocytokine signaling pathway (ko04920);; AGE-RAGE signaling pathway in diabetic complications (ko04933);; Salmonella infection (ko05132);; Herpes simp…
Oncorhynchus_mykiss_newGene_1646	--	adapters, effectors and signal transducers	granzyme	0.399103	0.723114	0.0815517	-1.44188	Trypsin	Elastase-1 OS=Salmo salar OX=8030 PE=1 SV=1	granzyme B-like [Oncorhynchus mykiss]	biological process: metabolic process (GO:0008152);; molecular function: catalytic activity (GO:0003824)	Apoptosis (ko04210)
gene45056	LOC110508789	adapters, effectors and signal transducers	NLRC5	0.0103256	-3.97255	0.172745	-1.44767	NACHT domain;; Fish-specific NACHT associated domain	Protein NLRC5 OS=Ictalurus punctatus OX=7998 GN=nlrc5 PE=2 SV=1	NLR family CARD domain-containing protein 3-like [Oncorhynchus mykiss]	--	--
gene8648	LOC110523832	adapters, effectors and signal transducers	MAPK	0.0547424	-1.26077	0.00972549	-1.45627	Protein kinase domain;; Protein tyrosine kinase	Dual specificity mitogen-activated protein kinase kinase 2 OS=Gallus gallus OX=9031 GN=MAP2K2 PE=2 SV=1	dual specificity mitogen-activated protein kinase kinase 2-like isoform X1 [Oncorhynchus mykiss]	biological process: metabolic process (GO:0008152);; biological process: cellular process (GO:0009987);; molecular function: catalytic activity (GO:0003824);; molecular function: binding (GO:0005488)	MAPK signaling pathway (ko04010);; ErbB signaling pathway (ko04012);; FoxO signaling pathway (ko04068);; mTOR signaling pathway (ko04150);; Apoptosis (ko04210);; Vascular smooth muscle contraction (ko04270);; VEGF signaling pathway (ko04370);; Gap junction (ko04540);; Toll-like receptor signaling pathway (ko04620);; Regulation of actin cytoskeleton (ko04810);; Insulin signaling pathway (ko04910);…
gene50516	LOC110514524	adapters, effectors and signal transducers	CBX4	0.0154187	-2.26154	0.0451048	-1.56694	Chromo (CHRromatin Organisation MOdifier) domain;; CBX family C-terminal motif	--	E3 SUMO-protein ligase CBX4-like [Oncorhynchus mykiss]	cellular component: cell (GO:0005623);; cellular component: organelle (GO:0043226);; cellular component: cell part (GO:0044464)	--
gene22422	LOC110538304	adapters, effectors and signal transducers	UCH	0.0710508	-1.58713	0.0260548	-1.63111	Ubiquitin carboxyl-terminal hydrolase;; Ubiquitin carboxyl-terminal hydrolase	Ubiquitin carboxyl-terminal hydrolase 12 OS=Salmo salar OX=8030 GN=usp12 PE=2 SV=1	ubiquitin carboxyl-terminal hydrolase 12 [Oncorhynchus kisutch]	biological process: metabolic process (GO:0008152);; molecular function: catalytic activity (GO:0003824);; biological process: cellular process (GO:0009987)	--
gene29946	LOC110492196	adapters, effectors and signal transducers	MAPK	0.000670712	-2.31407	0.00484878	-1.63805	CNH domain;; Protein kinase domain;; Protein tyrosine kinase	Serine/threonine-protein kinase 3 OS=Danio rerio OX=7955 GN=stk3 PE=2 SV=1	mitogen-activated protein kinase kinase kinase kinase 3-like isoform X1 [Oncorhynchus mykiss]	--	MAPK signaling pathway (ko04010)
Oncorhynchus_mykiss_newGene_34738	--	adapters, effectors and signal transducers	NALP12	0.498828	-0.863851	0.161909	-1.65242	--	--	NACHT, LRR and PYD domains-containing protein 12-like, partial [Oncorhynchus mykiss]	--	--
gene971	LOC110524766	adapters, effectors and signal transducers	UBE	0.326143	-1.14716	0.0395035	-1.74355	Ubiquitin-conjugating enzyme	Ubiquitin-conjugating enzyme E2 D2 OS=Xenopus laevis OX=8355 GN=ube2d2 PE=1 SV=1	PREDICTED: ubiquitin-conjugating enzyme E2 D1 [Cynoglossus semilaevis]	molecular function: binding (GO:0005488);; molecular function: catalytic activity (GO:0003824)	Ubiquitin mediated proteolysis (ko04120);; Protein processing in endoplasmic reticulum (ko04141)
gene31658	LOC110494023	adapters, effectors and signal transducers	TTRAP	0.119001	-2.74519	0.195234	-1.86896	UBA-like domain	Tyrosyl-DNA phosphodiesterase 2 OS=Danio rerio OX=7955 GN=tdp2 PE=1 SV=3	tyrosyl-DNA phosphodiesterase 2 [Oncorhynchus mykiss]	--	--
gene24336	LOC110486255	adapters, effectors and signal transducers	SOCS1	0.211606	-1.68165	0.0211074	-2.02123	SOCS box;; Ankyrin repeats (many copies);; Ankyrin repeat	Serine/threonine-protein phosphatase 6 regulatory ankyrin repeat subunit B OS=Gallus gallus OX=9031 GN=ANKRD44 PE=2 SV=1	ankyrin repeat and SOCS box protein 7 [Oncorhynchus mykiss]	cellular component: cell (GO:0005623);; cellular component: cell part (GO:0044464);; biological process: metabolic process (GO:0008152);; biological process: cellular process (GO:0009987);; biological process: signaling (GO:0023052);; biological process: single-organism process (GO:0044699);; biological process: response to stimulus (GO:0050896);; biological process: biological regulation (GO:006…	--
gene14959	LOC110530360	adapters, effectors and signal transducers	NLRC5	0.510562	-0.782763	0.0113484	-2.03223	Fish-specific NACHT associated domain;; NACHT domain;; Leucine Rich repeat;; PAAD/DAPIN/Pyrin domain	Protein NLRC5 OS=Ictalurus punctatus OX=7998 GN=nlrc5 PE=2 SV=1	NACHT, LRR and PYD domains-containing protein 3-like [Oncorhynchus mykiss]	molecular function: binding (GO:0005488)	--
Oncorhynchus_mykiss_newGene_34869	--	adapters, effectors and signal transducers	NLRC5	0.708233	-0.552753	0.023087	-2.22508	NACHT domain;; Fish-specific NACHT associated domain;; NACHT domain	Protein NLRC5 OS=Ictalurus punctatus OX=7998 GN=nlrc5 PE=2 SV=1	unnamed protein product, partial [Oncorhynchus mykiss]	molecular function: binding (GO:0005488);; cellular component: membrane (GO:0016020);; cellular component: membrane part (GO:0044425)	--
gene43514	LOC110507330	adapters, effectors and signal transducers	UBE	0.713373	-1.04532	0.350955	-2.25151	Ubiquitin-conjugating enzyme	Ubiquitin-conjugating enzyme E2 D2 OS=Xenopus laevis OX=8355 GN=ube2d2 PE=1 SV=1	ubiquitin-conjugating enzyme E2 D3 [Salmo salar]	molecular function: binding (GO:0005488)	Ubiquitin mediated proteolysis (ko04120);; Protein processing in endoplasmic reticulum (ko04141)
gene10437	LOC110525678	adapters, effectors and signal transducers	UCH	0.0833719	-2.26676	0.0365079	-2.26374	Ubiquitin carboxyl-terminal hydrolase;; Zn-finger in ubiquitin-hydrolases and other protein	Ubiquitin carboxyl-terminal hydrolase 33 OS=Danio rerio OX=7955 GN=usp33 PE=2 SV=1	U4/U6.U5 tri-snRNP-associated protein 2 [Salvelinus alpinus]	molecular function: binding (GO:0005488);; biological process: metabolic process (GO:0008152);; biological process: cellular process (GO:0009987);; molecular function: catalytic activity (GO:0003824);; biological process: biological regulation (GO:0065007);; biological process: developmental process (GO:0032502);; biological process: single-organism process (GO:0044699)	Spliceosome (ko03040)
gene43035	LOC110506647	adapters, effectors and signal transducers	TRIP	0.324239	1.01441	0.000273444	-2.32009	--	Cdc42-interacting protein 4 homolog OS=Danio rerio OX=7955 GN=trip10 PE=2 SV=1	cdc42-interacting protein 4 homolog, partial [Oncorhynchus mykiss]	--	Insulin signaling pathway (ko04910)
gene24089	LOC110487392	adapters, effectors and signal transducers	NLRC5	0.217168	-1.04207	0.000197748	-2.38565	Leucine Rich repeat;; NACHT domain;; Fish-specific NACHT associated domain;; Leucine Rich repeats (2 copies);; Leucine Rich Repeat;; Blt1 N-terminal domain	Protein NLRC5 OS=Ictalurus punctatus OX=7998 GN=nlrc5 PE=2 SV=1	NACHT, LRR and PYD domains-containing protein 12-like, partial [Oncorhynchus mykiss]	--	--
Oncorhynchus_mykiss_newGene_4588	--	adapters, effectors and signal transducers	MAPKKK	1.44329e-06	-4.27379	0.000171559	-2.55875	Protein tyrosine kinase;; Protein kinase domain;; SH3 domain;; Variant SH3 domain;; Variant SH3 domain	Mitogen-activated protein kinase kinase kinase 10 OS=Xenopus laevis OX=8355 GN=map3k10 PE=1 SV=1	mitogen-activated protein kinase kinase kinase 10-like [Oncorhynchus mykiss]	biological process: biological regulation (GO:0065007);; biological process: metabolic process (GO:0008152);; biological process: cellular process (GO:0009987);; biological process: signaling (GO:0023052);; biological process: single-organism process (GO:0044699);; biological process: response to stimulus (GO:0050896);; molecular function: catalytic activity (GO:0003824);; molecular function: sig…	--
gene31471	LOC110493846	adapters, effectors and signal transducers	UCH	0.000351918	-7.03885	0.0343015	-2.71457	MATH domain	Ubiquitin carboxyl-terminal hydrolase 7 OS=Gallus gallus OX=9031 GN=USP7 PE=2 SV=1	ubiquitin carboxyl-terminal hydrolase 7-like [Oncorhynchus mykiss]	biological process: metabolic process (GO:0008152);; biological process: cellular process (GO:0009987);; molecular function: catalytic activity (GO:0003824)	FoxO signaling pathway (ko04068);; Herpes simplex infection (ko05168)
gene44392	LOC110507232	adapters, effectors and signal transducers	NLRC5	0.00060533	-4.85082	0.00106436	-2.76221	Fish-specific NACHT associated domain;; NACHT domain	Protein NLRC5 OS=Ictalurus punctatus OX=7998 GN=nlrc5 PE=2 SV=1	NACHT, LRR and PYD domains-containing protein 3-like isoform X4 [Oncorhynchus mykiss]	--	--
gene31347	LOC110493735	adapters, effectors and signal transducers	NFkBI	0.0263554	-1.93608	2.44977e-05	-3.13911	Ankyrin repeat;; Ankyrin repeats (3 copies);; Ankyrin repeats (many copies);; Ankyrin repeat;; Ankyrin repeats (many copies)	NF-kappa-B inhibitor alpha OS=Gallus gallus OX=9031 GN=NFKBIA PE=2 SV=1	NF-kappa-B inhibitor alpha-like [Oncorhynchus mykiss]	--	--
gene30162	LOC110491121	adapters, effectors and signal transducers	CD166	0.573906	-0.631932	0.000638938	-3.33057	Immunoglobulin domain;; Immunoglobulin I-set domain;; Immunoglobulin domain;; Immunoglobulin domain;; CD80-like C2-set immunoglobulin domain;; Immunoglobulin V-set domain;; Immunoglobulin C1-set domain	CD166 antigen homolog A OS=Danio rerio OX=7955 GN=alcama PE=1 SV=1	kin of IRRE-like protein 3 [Oncorhynchus mykiss]	--	--
gene15204	LOC110530593	adapters, effectors and signal transducers	MAPKKK	0.644248	-1.26542	0.115422	-3.95364	Protein tyrosine kinase;; Protein kinase domain;; SAM domain (Sterile alpha motif);; SAM domain (Sterile alpha motif)	Mitogen-activated protein kinase kinase kinase 10 OS=Xenopus laevis OX=8355 GN=map3k10 PE=1 SV=1	mitogen-activated protein kinase kinase kinase 20-like isoform X2 [Oncorhynchus mykiss]	biological process: biological regulation (GO:0065007);; biological process: metabolic process (GO:0008152);; biological process: cellular process (GO:0009987);; biological process: signaling (GO:0023052);; biological process: single-organism process (GO:0044699);; biological process: response to stimulus (GO:0050896);; molecular function: catalytic activity (GO:0003824);; molecular function: sig…	MAPK signaling pathway (ko04010);; Tight junction (ko04530)
gene17458	LOC110534844	adapters, effectors and signal transducers	MAPK	0.0570449	-2.69986	7.61415e-06	-4.13959	Protein kinase domain;; CNH domain;; Protein tyrosine kinase	Serine/threonine-protein kinase 3 OS=Xenopus laevis OX=8355 GN=stk3 PE=2 SV=1	mitogen-activated protein kinase kinase kinase kinase 4-like isoform X1 [Oncorhynchus mykiss]	--	MAPK signaling pathway (ko04010)
Oncorhynchus_mykiss_newGene_10377	--	adapters, effectors and signal transducers	UBE	0.36268	-1.9417	0.0236913	-4.2797	Ubiquitin-conjugating enzyme	Ubiquitin-conjugating enzyme E2 Z OS=Xenopus tropicalis OX=8364 GN=ube2z PE=2 SV=2	(E3-independent) E2 ubiquitin-conjugating enzyme UBE2O-like [Oncorhynchus mykiss]	biological process: metabolic process (GO:0008152);; molecular function: catalytic activity (GO:0003824);; cellular component: membrane (GO:0016020);; cellular component: membrane part (GO:0044425)	Ubiquitin mediated proteolysis (ko04120)
gene37663	LOC110500417	adapters, effectors and signal transducers	CD166	0.00425541	-2.42303	1.28531e-09	-4.65315	Immunoglobulin domain;; Immunoglobulin domain;; CD80-like C2-set immunoglobulin domain;; Immunoglobulin I-set domain;; Immunoglobulin domain;; Immunoglobulin V-set domain	CD166 antigen OS=Gallus gallus OX=9031 GN=ALCAM PE=1 SV=1	cell surface glycoprotein MUC18-like isoform X1 [Oncorhynchus mykiss]	--	--
gene43903	LOC110507648	antigen processing and regulators	IFI	0.29205	0.739086	0.999479	-0.000335559	Gamma interferon inducible lysosomal thiol reductase (GILT);; Saposin A-type domain	Gamma-interferon-inducible lysosomal thiol reductase OS=Danio rerio OX=7955 GN=ifi30 PE=1 SV=1	gamma-interferon-inducible lysosomal thiol reductase-like [Oncorhynchus mykiss]	--	--
Oncorhynchus_mykiss_newGene_4219	--	antigen processing and regulators	IFI	0.714746	-0.48779	0.783586	-0.300732	Gamma interferon inducible lysosomal thiol reductase (GILT);; Saposin A-type domain	Gamma-interferon-inducible lysosomal thiol reductase OS=Danio rerio OX=7955 GN=ifi30 PE=1 SV=1	gamma-interferon-inducible lysosomal thiol reductase-like [Oncorhynchus mykiss]	biological process: metabolic process (GO:0008152);; biological process: single-organism process (GO:0044699);; molecular function: catalytic activity (GO:0003824)	--
gene43307	LOC110506874	antigen processing and regulators	MHC I	--	--	--	--	Immunoglobulin C1-set domain	Class I histocompatibility antigen, F10 alpha chain OS=Gallus gallus OX=9031 PE=2 SV=1	major histocompatibility complex class I-related gene protein-like [Oncorhynchus mykiss]	biological process: immune system process (GO:0002376);; biological process: response to stimulus (GO:0050896);; cellular component: membrane (GO:0016020);; cellular component: membrane part (GO:0044425)	--
gene37816	LOC110500518	antigen processing and regulators	CDK	0.0280341	2.53621	--	--	Protein kinase domain;; Protein tyrosine kinase	Cyclin-dependent kinase 14 OS=Xenopus tropicalis OX=8364 GN=cdk14 PE=2 SV=1	cyclin-dependent kinase 14 isoform X1 [Oncorhynchus mykiss]	biological process: metabolic process (GO:0008152);; biological process: cellular process (GO:0009987);; molecular function: catalytic activity (GO:0003824);; molecular function: binding (GO:0005488)	--
gene39194	LOC110502290	antigen processing and regulators	CDK	0.0893353	1.87801	--	--	Protein kinase domain;; Protein tyrosine kinase	Cyclin-dependent kinase 15 OS=Danio rerio OX=7955 GN=cdk15 PE=2 SV=1	cyclin-dependent kinase 15-like isoform X1 [Oncorhynchus mykiss]	biological process: metabolic process (GO:0008152);; biological process: cellular process (GO:0009987);; biological process: biological regulation (GO:0065007);; molecular function: catalytic activity (GO:0003824);; molecular function: binding (GO:0005488)	--
gene40244	pou2af1	antigen processing and regulators	MHC Ⅱ	0.501087	0.847272	--	--	NACHT domain	Protein NLRC5 OS=Ictalurus punctatus OX=7998 GN=nlrc5 PE=2 SV=1	MHC class II transactivator-like [Oncorhynchus mykiss]	--	--
gene50016	LOC110513997	antigen processing and regulators	TNFR	0.787015	0.845136	--	--	TNFR/NGFR cysteine-rich region	--	tumor necrosis factor receptor superfamily member 14-like [Oncorhynchus mykiss]	biological process: cellular process (GO:0009987);; biological process: signaling (GO:0023052);; biological process: single-organism process (GO:0044699);; biological process: response to stimulus (GO:0050896);; biological process: biological regulation (GO:0065007);; molecular function: signal transducer activity (GO:0004871);; molecular function: molecular transducer activity (GO:0060089);; bio…	Cytokine-cytokine receptor interaction (ko04060);; Herpes simplex infection (ko05168)
gene51938	LOC110516026	antigen processing and regulators	MHC I	0.948794	-0.39128	--	--	Class I Histocompatibility antigen, domains alpha 1 and 2	Class I histocompatibility antigen, F10 alpha chain OS=Gallus gallus OX=9031 PE=2 SV=1	unnamed protein product [Oncorhynchus mykiss]	biological process: immune system process (GO:0002376);; biological process: response to stimulus (GO:0050896);; molecular function: binding (GO:0005488);; cellular component: cell (GO:0005623);; cellular component: membrane (GO:0016020);; cellular component: macromolecular complex (GO:0032991);; cellular component: membrane part (GO:0044425);; cellular component: cell part (GO:0044464)	Endocytosis (ko04144);; Phagosome (ko04145);; Cell adhesion molecules (CAMs) (ko04514);; Herpes simplex infection (ko05168)
gene26035	LOC110488290	antigen processing and regulators	MHC I	0.708703	-0.601889	--	--	Class I Histocompatibility antigen, domains alpha 1 and 2;; Immunoglobulin C1-set domain	Class I histocompatibility antigen, F10 alpha chain OS=Gallus gallus OX=9031 PE=2 SV=1	class I histocompatibility antigen, F10 alpha chain-like [Oncorhynchus mykiss]	biological process: immune system process (GO:0002376);; biological process: response to stimulus (GO:0050896);; cellular component: membrane (GO:0016020);; cellular component: membrane part (GO:0044425);; molecular function: binding (GO:0005488);; cellular component: cell (GO:0005623);; cellular component: macromolecular complex (GO:0032991);; cellular component: cell part (GO:0044464)	--
gene38743	LOC110501679	antigen processing and regulators	CDKIs	0.912727	-0.653411	--	--	Cyclin-dependent kinase inhibitor	--	cyclin-dependent kinase inhibitor 1B-like [Oncorhynchus mykiss]	biological process: biological regulation (GO:0065007);; molecular function: molecular function regulator (GO:0098772);; cellular component: cell (GO:0005623);; cellular component: organelle (GO:0043226);; cellular component: cell part (GO:0044464);; biological process: cellular process (GO:0009987);; biological process: single-organism process (GO:0044699);; molecular function: catalytic activit…	Cell cycle (ko04110)
gene37428	LOC110500205	antigen processing and regulators	TNFR	0.548615	-1.72603	--	--	Tumour necrosis factor receptor superfamily member 19	RELT-like protein 1 OS=Gallus gallus OX=9031 GN=RELL1 PE=2 SV=1	tumor necrosis factor receptor superfamily member 19L-like [Oncorhynchus mykiss]	cellular component: membrane (GO:0016020);; cellular component: membrane part (GO:0044425)	Cytokine-cytokine receptor interaction (ko04060)
gene31253	LOC110493661	antigen processing and regulators	CDKIs	0.0861196	-2.37597	--	--	Ankyrin repeats (many copies);; Ankyrin repeats (3 copies);; Ankyrin repeats (many copies);; Ankyrin repeat;; Ankyrin repeat	Protein phosphatase 1 regulatory subunit 12A OS=Gallus gallus OX=9031 GN=PPP1R12A PE=1 SV=1	cyclin-dependent kinase 4 inhibitor D-like [Oncorhynchus mykiss]	molecular function: catalytic activity (GO:0003824);; biological process: metabolic process (GO:0008152);; biological process: cellular process (GO:0009987)	FoxO signaling pathway (ko04068);; Cell cycle (ko04110)
Oncorhynchus_mykiss_newGene_52749	--	antigen processing and regulators	MLDL1	4.0852e-19	6.27663	1.28537e-32	5.03817	EGF-like domain	--	MAM and LDL-receptor class A domain-containing protein 1-like [Oncorhynchus mykiss]	cellular component: membrane (GO:0016020);; cellular component: membrane part (GO:0044425)	--
gene18419	LOC110534213	antigen processing and regulators	TNFR	0.00269065	2.25043	5.50301e-05	4.09439	TNFR/NGFR cysteine-rich region	--	tumor necrosis factor receptor superfamily member 11B-like [Oncorhynchus mykiss]	biological process: cellular process (GO:0009987);; biological process: biological regulation (GO:0065007)	Cytokine-cytokine receptor interaction (ko04060)
gene12519	psmf1	antigen processing and regulators	MHC Ⅱ	0.48504	0.87712	0.469951	3.09153	--	Transcription factor RFX3 OS=Xenopus tropicalis OX=8364 GN=rfx3 PE=2 SV=2	MHC class II regulatory factor RFX1-like [Oncorhynchus mykiss]	molecular function: binding (GO:0005488);; cellular component: cell (GO:0005623);; cellular component: organelle (GO:0043226);; cellular component: cell part (GO:0044464);; biological process: biological regulation (GO:0065007)	--
gene20755	hsdl2	antigen processing and regulators	CDKIs	7.97831e-07	2.52109	3.85806e-09	2.57478	Cyclin-dependent kinase inhibitor	--	cyclin-dependent kinase inhibitor 1B-like [Oncorhynchus mykiss]	biological process: biological regulation (GO:0065007);; molecular function: molecular function regulator (GO:0098772);; cellular component: cell (GO:0005623);; cellular component: organelle (GO:0043226);; cellular component: cell part (GO:0044464);; biological process: cellular process (GO:0009987);; biological process: single-organism process (GO:0044699);; molecular function: catalytic activit…	Cell cycle (ko04110)
gene29611	LOC110491932	antigen processing and regulators	TGBR	--	--	0.0369041	2.21873	--	--	transforming growth factor beta receptor type 3-like [Oncorhynchus mykiss]	cellular component: membrane (GO:0016020);; cellular component: membrane part (GO:0044425)	--
gene20676	LOC110536478	antigen processing and regulators	CDK	4.01486e-07	2.16526	2.6106e-05	1.60308	Cyclin-dependent kinase regulatory subunit	Cyclin-dependent kinases regulatory subunit 2 OS=Xenopus laevis OX=8355 GN=cks2 PE=3 SV=1	PREDICTED: cyclin-dependent kinases regulatory subunit 1-like [Salmo salar]	biological process: cellular process (GO:0009987);; biological process: single-organism process (GO:0044699);; molecular function: catalytic activity (GO:0003824);; biological process: biological regulation (GO:0065007);; molecular function: molecular function regulator (GO:0098772)	--
gene16585	LOC110532196	antigen processing and regulators	TBRG	0.376251	1.21492	0.325844	1.59793	TGF-beta propeptide;; Transforming growth factor beta like domain	Transforming growth factor beta-1 OS=Oncorhynchus mykiss OX=8022 GN=tgfb1 PE=2 SV=1	TGF-beta1B precursor [Oncorhynchus mykiss]	molecular function: binding (GO:0005488);; cellular component: extracellular region (GO:0005576);; cellular component: extracellular region part (GO:0044421);; biological process: cellular process (GO:0009987);; biological process: signaling (GO:0023052);; biological process: single-organism process (GO:0044699);; biological process: response to stimulus (GO:0050896);; biological process: biologi…	MAPK signaling pathway (ko04010);; Cytokine-cytokine receptor interaction (ko04060);; FoxO signaling pathway (ko04068);; Cell cycle (ko04110);; Endocytosis (ko04144);; TGF-beta signaling pathway (ko04350);; Intestinal immune network for IgA production (ko04672);; AGE-RAGE signaling pathway in diabetic complications (ko04933)
gene54044	LOC110518234	antigen processing and regulators	TRAP	0.0324436	1.73162	0.256188	1.58393	Vacuolar sorting protein 39 domain 1;; Region in Clathrin and VPS;; CNH domain;; Vacuolar sorting protein 39 domain 2	Transforming growth factor-beta receptor-associated protein 1 homolog OS=Danio rerio OX=7955 GN=tgfbrap1 PE=2 SV=1	transforming growth factor-beta receptor-associated protein 1 homolog [Oncorhynchus mykiss]	--	--
gene22366	LOC110538247	antigen processing and regulators	CDKIs	6.52383e-05	1.71603	0.000218243	1.49589	Cyclin-dependent kinase inhibitor	--	cyclin-dependent kinase inhibitor 1B-like [Oncorhynchus mykiss]	biological process: biological regulation (GO:0065007);; molecular function: molecular function regulator (GO:0098772);; cellular component: cell (GO:0005623);; cellular component: organelle (GO:0043226);; cellular component: cell part (GO:0044464);; biological process: cellular process (GO:0009987);; biological process: single-organism process (GO:0044699);; molecular function: catalytic activit…	ErbB signaling pathway (ko04012);; FoxO signaling pathway (ko04068);; Cell cycle (ko04110);; AGE-RAGE signaling pathway in diabetic complications (ko04933)
gene24570	bglap	antigen processing and regulators	LTBP	0.0163267	1.1923	0.00347328	1.29143	Calcium-binding EGF domain;; Complement Clr-like EGF-like;; Coagulation Factor Xa inhibitory site;; EGF-like domain;; EGF domain;; Human growth factor-like EGF	Fibulin-1 OS=Gallus gallus OX=9031 GN=FBLN1 PE=2 SV=2	latent-transforming growth factor beta-binding protein 2 isoform X1 [Salvelinus alpinus]	--	--
gene21270	LOC110537335	antigen processing and regulators	TGBR	0.0441066	0.995574	0.00246473	1.2551	--	--	transforming growth factor beta receptor type 3-like isoform X1 [Oncorhynchus mykiss]	cellular component: membrane (GO:0016020);; cellular component: membrane part (GO:0044425)	--
gene20991	snrnp35	antigen processing and regulators	CDK related	0.980434	-0.0276859	0.414473	1.22777	Cyclin-dependent kinase 5 activator protein	--	cyclin-dependent kinase 5 activator 1-like [Oncorhynchus mykiss]	cellular component: macromolecular complex (GO:0032991);; biological process: biological regulation (GO:0065007);; molecular function: molecular function regulator (GO:0098772)	--
gene7594	LOC110522536	antigen processing and regulators	TNFR	0.0356716	1.656	0.131396	1.21176	TNFR/NGFR cysteine-rich region;; Death domain	--	tumor necrosis factor receptor superfamily member 10B-like isoform X1 [Oncorhynchus mykiss]	--	Apoptosis (ko04210)
gene34100	LOC110496480	antigen processing and regulators	MHC I	0.338004	0.529553	0.0106306	1.13256	Class I Histocompatibility antigen, domains alpha 1 and 2;; Immunoglobulin C1-set domain;; helix-turn-helix, Psq domain	Class I histocompatibility antigen, F10 alpha chain OS=Gallus gallus OX=9031 PE=2 SV=1	major histocompatibility complex class I-related gene protein-like [Oncorhynchus mykiss]	biological process: immune system process (GO:0002376);; biological process: response to stimulus (GO:0050896);; cellular component: membrane (GO:0016020);; cellular component: membrane part (GO:0044425);; molecular function: binding (GO:0005488);; cellular component: cell (GO:0005623);; cellular component: macromolecular complex (GO:0032991);; cellular component: cell part (GO:0044464)	Endocytosis (ko04144);; Phagosome (ko04145);; Cell adhesion molecules (CAMs) (ko04514);; Herpes simplex infection (ko05168)
gene24649	LOC110486536	antigen processing and regulators	MHC Ⅱ	0.187236	1.35598	0.68087	1.07687	--	Transcription factor RFX3 OS=Xenopus tropicalis OX=8364 GN=rfx3 PE=2 SV=2	MHC class II regulatory factor RFX1 [Oncorhynchus mykiss]	molecular function: binding (GO:0005488);; cellular component: cell (GO:0005623);; cellular component: organelle (GO:0043226);; cellular component: cell part (GO:0044464);; biological process: biological regulation (GO:0065007)	--
gene37939	aco1	antigen processing and regulators	MHC I	0.00313903	1.35256	0.0273503	1.02574	Immunoglobulin C1-set domain	Class I histocompatibility antigen, F10 alpha chain OS=Gallus gallus OX=9031 PE=2 SV=1	nonclassical MHC class I antigen [Oncorhynchus mykiss]	biological process: immune system process (GO:0002376);; biological process: response to stimulus (GO:0050896);; cellular component: membrane (GO:0016020);; cellular component: membrane part (GO:0044425)	--
gene32372	hemk1	antigen processing and regulators	CDKIs	0.155062	0.76744	0.0436967	0.950873	Cyclin-dependent kinase inhibitor	--	cyclin-dependent kinase inhibitor 1B-like [Oncorhynchus mykiss]	biological process: biological regulation (GO:0065007);; molecular function: molecular function regulator (GO:0098772);; cellular component: cell (GO:0005623);; cellular component: organelle (GO:0043226);; cellular component: cell part (GO:0044464);; biological process: cellular process (GO:0009987);; biological process: single-organism process (GO:0044699);; molecular function: catalytic activit…	Cell cycle (ko04110)
Oncorhynchus_mykiss_newGene_2190	--	antigen processing and regulators	TNFR	0.0423101	0.998694	0.0451099	0.939053	TNFR/NGFR cysteine-rich region;; Death domain	Tumor necrosis factor receptor superfamily member 16 OS=Gallus gallus OX=9031 GN=NGFR PE=3 SV=1	tumor necrosis factor receptor superfamily member 1A-like [Oncorhynchus mykiss]	biological process: cellular process (GO:0009987);; biological process: biological regulation (GO:0065007);; cellular component: membrane (GO:0016020);; cellular component: membrane part (GO:0044425)	MAPK signaling pathway (ko04010);; Cytokine-cytokine receptor interaction (ko04060);; mTOR signaling pathway (ko04150);; Apoptosis (ko04210);; Adipocytokine signaling pathway (ko04920);; Herpes simplex infection (ko05168)
gene40186	LOC110503716	antigen processing and regulators	MHC I	0.11574	0.909853	0.0937953	0.90105	Immunoglobulin C1-set domain	Class I histocompatibility antigen, F10 alpha chain OS=Gallus gallus OX=9031 PE=2 SV=1	major histocompatibility complex class I-related gene protein-like [Oncorhynchus mykiss]	biological process: immune system process (GO:0002376);; biological process: response to stimulus (GO:0050896);; cellular component: membrane (GO:0016020);; cellular component: membrane part (GO:0044425)	--
Oncorhynchus_mykiss_newGene_38830	--	antigen processing and regulators	CDK	0.0290833	1.29074	0.115251	0.897554	Protein kinase domain;; Protein tyrosine kinase;; Haspin like kinase domain	Cyclin-dependent kinase 12 OS=Xenopus tropicalis OX=8364 GN=cdk12 PE=2 SV=1	cyclin-dependent kinase 13-like isoform X2 [Oncorhynchus mykiss]	biological process: metabolic process (GO:0008152);; biological process: cellular process (GO:0009987);; molecular function: catalytic activity (GO:0003824);; molecular function: binding (GO:0005488)	--
Oncorhynchus_mykiss_newGene_18865	--	antigen processing and regulators	TNFR	0.215134	0.657741	0.0537146	0.896599	TNFR/NGFR cysteine-rich region	--	tumor necrosis factor receptor superfamily member 5-like [Oncorhynchus mykiss]	biological process: cellular process (GO:0009987);; biological process: signaling (GO:0023052);; biological process: single-organism process (GO:0044699);; biological process: response to stimulus (GO:0050896);; biological process: biological regulation (GO:0065007);; molecular function: signal transducer activity (GO:0004871);; molecular function: molecular transducer activity (GO:0060089);; bio…	Cytokine-cytokine receptor interaction (ko04060);; Herpes simplex infection (ko05168)
Oncorhynchus_mykiss_newGene_51135	--	antigen processing and regulators	CDK	0.182919	-0.756291	0.178038	0.871508	Protein kinase domain;; Protein tyrosine kinase;; Haspin like kinase domain	Cyclin-dependent kinase 12 OS=Xenopus tropicalis OX=8364 GN=cdk12 PE=2 SV=1	cyclin-dependent kinase 13-like [Oncorhynchus mykiss]	biological process: metabolic process (GO:0008152);; biological process: cellular process (GO:0009987);; molecular function: catalytic activity (GO:0003824);; molecular function: binding (GO:0005488);; biological process: single-organism process (GO:0044699)	--
gene39573	LOC110502673	antigen processing and regulators	TNFR	0.0334407	0.995299	0.0615619	0.848805	TNFR/NGFR cysteine-rich region	Tumor necrosis factor receptor superfamily member EDAR OS=Oryzias latipes OX=8090 GN=edar PE=2 SV=1	tumor necrosis factor receptor superfamily member 19-like isoform X1 [Oncorhynchus mykiss]	cellular component: membrane (GO:0016020);; cellular component: membrane part (GO:0044425)	Cytokine-cytokine receptor interaction (ko04060)
gene22349	LOC110538231	antigen processing and regulators	CDK	0.68225	0.433978	0.340397	0.78008	Cyclin-dependent kinase regulatory subunit	Cyclin-dependent kinases regulatory subunit 2 OS=Xenopus laevis OX=8355 GN=cks2 PE=3 SV=1	cyclin-dependent kinases regulatory subunit 1-like [Oncorhynchus kisutch]	biological process: cellular process (GO:0009987);; biological process: single-organism process (GO:0044699);; molecular function: catalytic activity (GO:0003824);; biological process: biological regulation (GO:0065007);; molecular function: molecular function regulator (GO:0098772)	--
gene52650	LOC110516774	antigen processing and regulators	CDK	2.46211e-06	-2.88581	0.640367	0.763718	Protein kinase domain;; Protein tyrosine kinase	Cyclin-dependent kinase 14 OS=Xenopus laevis OX=8355 GN=cdk14 PE=2 SV=1	cyclin-dependent kinase 14-like [Oncorhynchus mykiss]	biological process: metabolic process (GO:0008152);; biological process: cellular process (GO:0009987);; molecular function: catalytic activity (GO:0003824);; molecular function: binding (GO:0005488)	--
gene52621	LOC110516743	antigen processing and regulators	MHC Ⅱ	--	--	0.560163	0.732804	NACHT domain	Protein NLRC5 OS=Ictalurus punctatus OX=7998 GN=nlrc5 PE=2 SV=1	MHC class II transactivator-like [Oncorhynchus mykiss]	--	--
Oncorhynchus_mykiss_newGene_25636	--	antigen processing and regulators	TNFR	0.353281	0.721872	0.316386	0.724407	TNFR/NGFR cysteine-rich region	Tumor necrosis factor receptor superfamily member 16 OS=Gallus gallus OX=9031 GN=NGFR PE=3 SV=1	tumor necrosis factor receptor superfamily member 16-like [Oncorhynchus mykiss]	biological process: cellular process (GO:0009987);; biological process: signaling (GO:0023052);; biological process: single-organism process (GO:0044699);; biological process: response to stimulus (GO:0050896);; biological process: biological regulation (GO:0065007);; molecular function: signal transducer activity (GO:0004871);; molecular function: molecular transducer activity (GO:0060089);; cel…	Cytokine-cytokine receptor interaction (ko04060)
gene39647	LOC110502758	antigen processing and regulators	CDKIs	0.708761	-0.604794	0.481184	0.723485	Cyclin-dependent kinase inhibitor	--	cyclin-dependent kinase inhibitor 1B-like [Oncorhynchus mykiss]	biological process: biological regulation (GO:0065007);; molecular function: molecular function regulator (GO:0098772);; cellular component: cell (GO:0005623);; cellular component: organelle (GO:0043226);; cellular component: cell part (GO:0044464);; biological process: cellular process (GO:0009987);; biological process: single-organism process (GO:0044699);; molecular function: catalytic activit…	ErbB signaling pathway (ko04012);; FoxO signaling pathway (ko04068);; Cell cycle (ko04110);; AGE-RAGE signaling pathway in diabetic complications (ko04933)
gene37901	LOC110500584	antigen processing and regulators	MHC I	0.228113	0.646148	0.123434	0.717511	Immunoglobulin C1-set domain;; Class I Histocompatibility antigen, domains alpha 1 and 2	Class I histocompatibility antigen, F10 alpha chain OS=Gallus gallus OX=9031 PE=2 SV=1	zinc-alpha-2-glycoprotein-like [Oncorhynchus mykiss]	biological process: immune system process (GO:0002376);; biological process: response to stimulus (GO:0050896);; cellular component: membrane (GO:0016020);; cellular component: membrane part (GO:0044425)	--
gene51408	LOC110515469	antigen processing and regulators	CDK	1	-0.0795844	0.523944	0.677628	Protein kinase domain;; Protein tyrosine kinase	Cyclin-dependent kinase 2 OS=Xenopus laevis OX=8355 GN=cdk2 PE=1 SV=3	serine/threonine-protein kinase ICK-like isoform X1 [Oncorhynchus mykiss]	biological process: metabolic process (GO:0008152);; biological process: cellular process (GO:0009987);; molecular function: catalytic activity (GO:0003824);; molecular function: binding (GO:0005488)	--
gene55112	LOC110519348	antigen processing and regulators	CDK	0.909698	-0.0951482	0.486201	0.669156	Protein kinase domain;; Protein tyrosine kinase;; Kinase-like	Cyclin-dependent kinase-like 1 OS=Danio rerio OX=7955 GN=cdkl1 PE=2 SV=1	cyclin-dependent kinase-like 3 [Oncorhynchus mykiss]	biological process: metabolic process (GO:0008152);; biological process: cellular process (GO:0009987);; molecular function: catalytic activity (GO:0003824);; molecular function: binding (GO:0005488)	--
Oncorhynchus_mykiss_newGene_6108	--	antigen processing and regulators	CDK	0.00557916	1.2197	0.152171	0.667318	Protein kinase domain;; Protein tyrosine kinase;; Haspin like kinase domain;; Kinase-like	Cyclin-dependent kinase 14 OS=Xenopus tropicalis OX=8364 GN=cdk14 PE=2 SV=1	cyclin-dependent kinase 18-like isoform X1 [Oncorhynchus mykiss]	biological process: metabolic process (GO:0008152);; biological process: cellular process (GO:0009987);; molecular function: catalytic activity (GO:0003824);; molecular function: binding (GO:0005488)	--
Oncorhynchus_mykiss_newGene_14997	--	antigen processing and regulators	TNFR	0.222803	0.885644	0.269703	0.660141	TNFR/NGFR cysteine-rich region;; Death domain	Tumor necrosis factor receptor superfamily member 16 OS=Gallus gallus OX=9031 GN=NGFR PE=3 SV=1	tumor necrosis factor receptor superfamily member 1A-like [Oncorhynchus mykiss]	biological process: cellular process (GO:0009987);; biological process: biological regulation (GO:0065007);; cellular component: membrane (GO:0016020);; cellular component: membrane part (GO:0044425)	MAPK signaling pathway (ko04010);; Cytokine-cytokine receptor interaction (ko04060);; mTOR signaling pathway (ko04150);; Apoptosis (ko04210);; Adipocytokine signaling pathway (ko04920);; Herpes simplex infection (ko05168)
Oncorhynchus_mykiss_newGene_10444	--	antigen processing and regulators	MHC Ⅱ	0.0875483	1.06059	0.395985	0.618013	RFX1 transcription activation region;; RFX DNA-binding domain	Transcription factor RFX3 OS=Danio rerio OX=7955 GN=rfx3 PE=2 SV=1	MHC class II regulatory factor RFX1 [Oncorhynchus mykiss]	molecular function: binding (GO:0005488);; biological process: biological regulation (GO:0065007);; molecular function: nucleic acid binding transcription factor activity (GO:0001071);; cellular component: cell (GO:0005623);; cellular component: organelle (GO:0043226);; cellular component: cell part (GO:0044464)	--
gene43529	LOC110507341	antigen processing and regulators	TNFAIP	0.221089	-1.35106	0.570519	0.590032	Domain of unknown function (DUF758)	Tumor necrosis factor alpha-induced protein 8-like protein 1 OS=Danio rerio OX=7955 GN=tnfaip8l1 PE=2 SV=1	tumor necrosis factor alpha-induced protein 8-like protein 1 [Oncorhynchus kisutch]	--	--
gene49629	LOC110513590	antigen processing and regulators	VEGFR	0.411189	0.562166	0.351393	0.589699	Protein tyrosine kinase;; Immunoglobulin domain;; Protein kinase domain;; Immunoglobulin I-set domain;; Immunoglobulin domain;; Immunoglobulin domain;; Immunoglobulin V-set domain	Vascular endothelial growth factor receptor kdr-like OS=Danio rerio OX=7955 GN=kdrl PE=1 SV=1	vascular endothelial growth factor receptor kdr-like [Oncorhynchus mykiss]	biological process: metabolic process (GO:0008152);; biological process: cellular process (GO:0009987);; biological process: signaling (GO:0023052);; biological process: single-organism process (GO:0044699);; biological process: response to stimulus (GO:0050896);; biological process: biological regulation (GO:0065007);; molecular function: catalytic activity (GO:0003824);; molecular function: sig…	Cytokine-cytokine receptor interaction (ko04060);; Endocytosis (ko04144);; Focal adhesion (ko04510)
Oncorhynchus_mykiss_newGene_28236	--	antigen processing and regulators	TBRG	0.0827624	0.839476	0.262911	0.570384	LIM domain	Transforming growth factor beta-1-induced transcript 1 protein OS=Xenopus laevis OX=8355 GN=tgfb1i1 PE=1 SV=2	four and a half LIM domains protein 1-like isoform X1 [Oncorhynchus mykiss]	biological process: biological regulation (GO:0065007);; molecular function: binding (GO:0005488);; biological process: single-organism process (GO:0044699);; biological process: localization (GO:0051179);; molecular function: transporter activity (GO:0005215);; cellular component: membrane (GO:0016020);; cellular component: membrane part (GO:0044425)	--
gene32768	LOC110495364	antigen processing and regulators	MHC Ⅱ	--	--	0.61878	0.569726	NACHT domain	Protein NLRC5 OS=Ictalurus punctatus OX=7998 GN=nlrc5 PE=2 SV=1	MHC class II transactivator-like [Oncorhynchus mykiss]	--	--
gene10527	LOC110525767	antigen processing and regulators	TNFR	0.142467	0.733403	0.269894	0.56155	TNFR/NGFR cysteine-rich region	--	tumor necrosis factor receptor superfamily member 5-like [Oncorhynchus mykiss]	cellular component: cell (GO:0005623);; cellular component: membrane (GO:0016020);; cellular component: membrane part (GO:0044425);; cellular component: cell part (GO:0044464)	Cytokine-cytokine receptor interaction (ko04060);; Intestinal immune network for IgA production (ko04672)
gene26101	LOC110488352	antigen processing and regulators	MHC I	0.478668	-1.10764	0.690868	0.554164	Class I Histocompatibility antigen, domains alpha 1 and 2;; Immunoglobulin C1-set domain	Class I histocompatibility antigen, F10 alpha chain OS=Gallus gallus OX=9031 PE=2 SV=1	major histocompatibility complex class I-related gene protein-like [Oncorhynchus mykiss]	biological process: immune system process (GO:0002376);; biological process: response to stimulus (GO:0050896);; cellular component: membrane (GO:0016020);; cellular component: membrane part (GO:0044425);; molecular function: binding (GO:0005488);; cellular component: cell (GO:0005623);; cellular component: macromolecular complex (GO:0032991);; cellular component: cell part (GO:0044464)	Endocytosis (ko04144);; Phagosome (ko04145);; Cell adhesion molecules (CAMs) (ko04514);; Herpes simplex infection (ko05168)
gene49856	LOC110513828	antigen processing and regulators	MHC I	0.478668	-1.10764	0.690868	0.554164	Class I Histocompatibility antigen, domains alpha 1 and 2;; Immunoglobulin C1-set domain	Class I histocompatibility antigen, F10 alpha chain OS=Gallus gallus OX=9031 PE=2 SV=1	major histocompatibility complex class I-related gene protein-like [Oncorhynchus mykiss]	biological process: immune system process (GO:0002376);; biological process: response to stimulus (GO:0050896);; cellular component: membrane (GO:0016020);; cellular component: membrane part (GO:0044425);; molecular function: binding (GO:0005488);; cellular component: cell (GO:0005623);; cellular component: macromolecular complex (GO:0032991);; cellular component: cell part (GO:0044464)	Endocytosis (ko04144);; Phagosome (ko04145);; Cell adhesion molecules (CAMs) (ko04514);; Herpes simplex infection (ko05168)
gene95	LOC110529807	antigen processing and regulators	CDK	0.2184	0.661507	0.316097	0.550457	Protein kinase domain;; Protein tyrosine kinase	Cyclin-dependent kinase 8 OS=Xenopus tropicalis OX=8364 GN=cdk8 PE=2 SV=1	cyclin-dependent kinase 19-like [Oncorhynchus mykiss]	biological process: metabolic process (GO:0008152);; biological process: cellular process (GO:0009987);; molecular function: catalytic activity (GO:0003824);; molecular function: binding (GO:0005488)	--
gene55200	LOC110519442	antigen processing and regulators	CDK	--	--	0.64614	0.540543	Protein kinase domain;; Protein tyrosine kinase;; Seadornavirus VP7	Cyclin-dependent kinase 7 OS=Carassius auratus OX=7957 GN=cdk7 PE=2 SV=1	PREDICTED: cyclin-dependent kinase 7 [Salmo salar]	biological process: metabolic process (GO:0008152);; biological process: cellular process (GO:0009987);; biological process: biological regulation (GO:0065007);; molecular function: catalytic activity (GO:0003824);; molecular function: binding (GO:0005488);; biological process: single-organism process (GO:0044699)	Basal transcription factors (ko03022);; Nucleotide excision repair (ko03420);; Cell cycle (ko04110)
gene30344	LOC110491144	antigen processing and regulators	TNFAIP	0.462453	0.626047	0.541992	0.516841	Domain of unknown function (DUF758)	Tumor necrosis factor, alpha-induced protein 8-like protein 2 B OS=Danio rerio OX=7955 GN=tnfaip8l2b PE=2 SV=1	tumor necrosis factor alpha-induced protein 8-like protein 2 isoform X1 [Oncorhynchus mykiss]	--	--
gene43313	LOC110506872	antigen processing and regulators	MHC I	0.35886	1.35494	0.692776	0.506189	Immunoglobulin C1-set domain	Class I histocompatibility antigen, F10 alpha chain OS=Gallus gallus OX=9031 PE=2 SV=1	major histocompatibility complex class I-related gene protein-like [Oncorhynchus mykiss]	biological process: immune system process (GO:0002376);; biological process: response to stimulus (GO:0050896);; cellular component: membrane (GO:0016020);; cellular component: membrane part (GO:0044425)	--
gene43941	LOC110507680	antigen processing and regulators	MHC I	0.35886	1.35494	0.692776	0.506189	Immunoglobulin C1-set domain	Class I histocompatibility antigen, F10 alpha chain OS=Gallus gallus OX=9031 PE=2 SV=1	major histocompatibility complex class I-related gene protein-like [Oncorhynchus mykiss]	biological process: immune system process (GO:0002376);; biological process: response to stimulus (GO:0050896);; cellular component: membrane (GO:0016020);; cellular component: membrane part (GO:0044425)	--
gene18969	LOC110534755	antigen processing and regulators	MHC Ⅱ	0.986478	-0.0613389	0.703099	0.469048	Immunoglobulin C1-set domain;; Class II histocompatibility antigen, alpha domain;; Immunoglobulin domain	Beta-2-microglobulin OS=Acipenser baerii OX=27689 GN=b2m PE=2 SV=1	MHC class II alpha [Oncorhynchus mykiss]	biological process: immune system process (GO:0002376);; biological process: response to stimulus (GO:0050896);; cellular component: membrane (GO:0016020);; cellular component: membrane part (GO:0044425);; cellular component: cell (GO:0005623);; cellular component: macromolecular complex (GO:0032991);; cellular component: cell part (GO:0044464)	Phagosome (ko04145);; Cell adhesion molecules (CAMs) (ko04514);; Intestinal immune network for IgA production (ko04672);; Herpes simplex infection (ko05168)
gene17506	LOC110533353	antigen processing and regulators	CDK	0.488751	0.408225	0.408525	0.457906	Protein kinase domain;; Protein tyrosine kinase	Cyclin-dependent kinase-like 1 OS=Danio rerio OX=7955 GN=cdkl1 PE=2 SV=1	cyclin-dependent kinase-like 5, partial [Oncorhynchus mykiss]	--	--
gene16420	LOC110532041	antigen processing and regulators	CDK	0.151042	0.819805	0.494889	0.454617	Protein kinase domain;; Protein tyrosine kinase;; Kinase-like	Cyclin-dependent kinase 2 OS=Carassius auratus OX=7957 GN=cdk2 PE=1 SV=1	PREDICTED: MAPK/MAK/MRK overlapping kinase-like isoform X2 [Salmo salar]	biological process: metabolic process (GO:0008152);; biological process: cellular process (GO:0009987);; molecular function: catalytic activity (GO:0003824);; molecular function: binding (GO:0005488)	--
gene24735	LOC110486612	antigen processing and regulators	TNFAIP	0.0463794	1.3204	0.669047	0.438224	Exocyst complex component Sec6	Creatine kinase M-type OS=Torpedo marmorata OX=7788 PE=2 SV=1	tumor necrosis factor alpha-induced protein 2-like isoform X1 [Oncorhynchus mykiss]	cellular component: cell (GO:0005623);; cellular component: macromolecular complex (GO:0032991);; cellular component: cell part (GO:0044464);; biological process: cellular process (GO:0009987);; biological process: single-organism process (GO:0044699);; biological process: localization (GO:0051179)	--
gene30297	LOC110492498	antigen processing and regulators	TBRG	0.296826	0.55267	0.421454	0.431983	TGF-beta propeptide;; Transforming growth factor beta like domain	Transforming growth factor beta-3 OS=Gallus gallus OX=9031 GN=TGFB3 PE=2 SV=2	transforming growth factor beta-3-like [Oncorhynchus kisutch]	molecular function: binding (GO:0005488);; cellular component: extracellular region (GO:0005576);; cellular component: extracellular region part (GO:0044421);; biological process: cellular process (GO:0009987);; biological process: growth (GO:0040007);; biological process: single-organism process (GO:0044699)	MAPK signaling pathway (ko04010);; Cytokine-cytokine receptor interaction (ko04060);; FoxO signaling pathway (ko04068);; Cell cycle (ko04110);; Endocytosis (ko04144);; TGF-beta signaling pathway (ko04350);; AGE-RAGE signaling pathway in diabetic complications (ko04933)
gene14344	LOC110529827	antigen processing and regulators	TNFR	0.07531	1.33123	0.667793	0.415556	TNFR/NGFR cysteine-rich region	Tumor necrosis factor receptor superfamily member 16 OS=Gallus gallus OX=9031 GN=NGFR PE=3 SV=1	tumor necrosis factor receptor superfamily member 11B-like [Oncorhynchus mykiss]	cellular component: membrane (GO:0016020);; cellular component: membrane part (GO:0044425)	Cytokine-cytokine receptor interaction (ko04060)
gene25498	c14h6orf62	antigen processing and regulators	CDK	0.988432	0.00214513	0.486601	0.37684	Protein kinase domain;; Protein tyrosine kinase;; Haspin like kinase domain	Cyclin-dependent kinase 14 OS=Xenopus tropicalis OX=8364 GN=cdk14 PE=2 SV=1	cyclin-dependent kinase 17-like [Oncorhynchus mykiss]	biological process: metabolic process (GO:0008152);; biological process: cellular process (GO:0009987);; molecular function: catalytic activity (GO:0003824);; molecular function: binding (GO:0005488)	--
gene15175	tep1	antigen processing and regulators	CDKIs	0.265118	0.578659	0.505305	0.367027	Cyclin-dependent kinase inhibitor	--	cyclin-dependent kinase inhibitor 1B-like [Oncorhynchus mykiss]	biological process: biological regulation (GO:0065007);; molecular function: molecular function regulator (GO:0098772);; cellular component: cell (GO:0005623);; cellular component: organelle (GO:0043226);; cellular component: cell part (GO:0044464);; biological process: cellular process (GO:0009987);; biological process: single-organism process (GO:0044699);; molecular function: catalytic activit…	ErbB signaling pathway (ko04012);; FoxO signaling pathway (ko04068);; Cell cycle (ko04110);; AGE-RAGE signaling pathway in diabetic complications (ko04933)
Oncorhynchus_mykiss_newGene_30949	--	antigen processing and regulators	TNFAIP	0.349026	0.657571	0.663054	0.354265	Exocyst complex component Sec6	--	tumor necrosis factor alpha-induced protein 2-like isoform X1 [Oncorhynchus mykiss]	cellular component: cell (GO:0005623);; cellular component: macromolecular complex (GO:0032991);; cellular component: cell part (GO:0044464);; biological process: cellular process (GO:0009987);; biological process: single-organism process (GO:0044699);; biological process: localization (GO:0051179)	--
Oncorhynchus_mykiss_newGene_6835	--	antigen processing and regulators	VEGF	0.695493	-0.294889	0.545799	0.348917	PDGF/VEGF domain	Vascular endothelial growth factor A OS=Coturnix japonica OX=93934 GN=VEGFA PE=2 SV=1	vascular endothelial growth factor A-like isoform X1 [Oncorhynchus mykiss]	biological process: response to stimulus (GO:0050896);; biological process: biological regulation (GO:0065007);; molecular function: binding (GO:0005488);; cellular component: extracellular region (GO:0005576);; cellular component: extracellular region part (GO:0044421);; cellular component: membrane (GO:0016020);; biological process: cellular process (GO:0009987);; biological process: signaling …	Focal adhesion (ko04510)
gene41898	LOC110505362	antigen processing and regulators	TNF11	0.278586	0.733769	0.670005	0.337572	TNF(Tumour Necrosis Factor) family	--	TNF superfamily member 11 isoform X1 [Oncorhynchus mykiss]	molecular function: binding (GO:0005488);; biological process: immune system process (GO:0002376);; biological process: response to stimulus (GO:0050896);; cellular component: membrane (GO:0016020);; cellular component: membrane part (GO:0044425)	Cytokine-cytokine receptor interaction (ko04060)
gene38394	LOC110501369	antigen processing and regulators	MHC I	0.00866677	1.73133	0.771266	0.313085	Immunoglobulin C1-set domain	Class I histocompatibility antigen, F10 alpha chain OS=Gallus gallus OX=9031 PE=2 SV=1	major histocompatibility complex class I-related gene protein-like [Oncorhynchus mykiss]	biological process: immune system process (GO:0002376);; biological process: response to stimulus (GO:0050896);; cellular component: membrane (GO:0016020);; cellular component: membrane part (GO:0044425)	--
gene26101	LOC110488352	antigen processing and regulators	MHC I	0.00866677	1.73133	0.771266	0.313085	Immunoglobulin C1-set domain	Class I histocompatibility antigen, F10 alpha chain OS=Gallus gallus OX=9031 PE=2 SV=1	major histocompatibility complex class I-related gene protein-like [Oncorhynchus mykiss]	biological process: immune system process (GO:0002376);; biological process: response to stimulus (GO:0050896);; cellular component: membrane (GO:0016020);; cellular component: membrane part (GO:0044425)	--
gene26104	LOC110488354	antigen processing and regulators	MHC I	0.497773	0.395079	0.59816	0.302993	Class I Histocompatibility antigen, domains alpha 1 and 2;; Immunoglobulin C1-set domain;; helix-turn-helix, Psq domain	Class I histocompatibility antigen, F10 alpha chain OS=Gallus gallus OX=9031 PE=2 SV=1	major histocompatibility complex class I-related gene protein-like [Oncorhynchus mykiss]	biological process: immune system process (GO:0002376);; biological process: response to stimulus (GO:0050896);; cellular component: membrane (GO:0016020);; cellular component: membrane part (GO:0044425);; molecular function: binding (GO:0005488);; cellular component: cell (GO:0005623);; cellular component: macromolecular complex (GO:0032991);; cellular component: cell part (GO:0044464)	Endocytosis (ko04144);; Phagosome (ko04145);; Cell adhesion molecules (CAMs) (ko04514);; Herpes simplex infection (ko05168)
gene43313	LOC110506872	antigen processing and regulators	MHC I	0.497773	0.395079	0.59816	0.302993	Class I Histocompatibility antigen, domains alpha 1 and 2;; Immunoglobulin C1-set domain;; helix-turn-helix, Psq domain	Class I histocompatibility antigen, F10 alpha chain OS=Gallus gallus OX=9031 PE=2 SV=1	major histocompatibility complex class I-related gene protein-like [Oncorhynchus mykiss]	biological process: immune system process (GO:0002376);; biological process: response to stimulus (GO:0050896);; cellular component: membrane (GO:0016020);; cellular component: membrane part (GO:0044425);; molecular function: binding (GO:0005488);; cellular component: cell (GO:0005623);; cellular component: macromolecular complex (GO:0032991);; cellular component: cell part (GO:0044464)	Endocytosis (ko04144);; Phagosome (ko04145);; Cell adhesion molecules (CAMs) (ko04514);; Herpes simplex infection (ko05168)
gene49456	LOC110513406	antigen processing and regulators	CDK	0.449747	0.426404	0.682645	0.251976	Protein kinase domain;; Protein tyrosine kinase	Cyclin-dependent kinase 1 OS=Carassius auratus OX=7957 GN=cdk1 PE=2 SV=1	cyclin-dependent kinase 1-like isoform X1 [Oncorhynchus kisutch]	biological process: metabolic process (GO:0008152);; biological process: cellular process (GO:0009987);; biological process: biological regulation (GO:0065007);; molecular function: catalytic activity (GO:0003824);; molecular function: binding (GO:0005488);; cellular component: cell (GO:0005623);; cellular component: organelle (GO:0043226);; cellular component: cell part (GO:0044464);; cellular c…	Cell cycle (ko04110);; Oocyte meiosis (ko04114);; p53 signaling pathway (ko04115);; Gap junction (ko04540);; Progesterone-mediated oocyte maturation (ko04914);; Herpes simplex infection (ko05168)
Oncorhynchus_mykiss_newGene_40763	--	antigen processing and regulators	MHC I	0.160272	0.70961	0.704491	0.247297	Immunoglobulin C1-set domain	Class I histocompatibility antigen, F10 alpha chain OS=Gallus gallus OX=9031 PE=2 SV=1	major histocompatibility complex class I-related gene protein-like isoform X2 [Oncorhynchus mykiss]	biological process: immune system process (GO:0002376);; biological process: response to stimulus (GO:0050896);; cellular component: membrane (GO:0016020);; cellular component: membrane part (GO:0044425)	--
gene25413	LOC110487109	antigen processing and regulators	CDK	0.614126	0.329437	0.736006	0.238102	Protein kinase domain;; Protein tyrosine kinase	Cyclin-dependent kinase 14 OS=Xenopus tropicalis OX=8364 GN=cdk14 PE=2 SV=1	cyclin-dependent kinase 17-like [Oncorhynchus mykiss]	biological process: metabolic process (GO:0008152);; biological process: cellular process (GO:0009987);; molecular function: catalytic activity (GO:0003824);; molecular function: binding (GO:0005488)	--
gene36970	LOC110500981	antigen processing and regulators	TGFBI	0.793621	0.671384	0.894043	0.235062	Fasciclin domain;; Fasciclin domain	--	transforming growth factor-beta-induced protein ig-h3-like [Oncorhynchus mykiss]	--	--
gene35382	LOC110497839	antigen processing and regulators	TNFR	0.39557	1.17842	0.869792	0.23013	TNFR/NGFR cysteine-rich region	Tumor necrosis factor receptor superfamily member 16 OS=Gallus gallus OX=9031 GN=NGFR PE=3 SV=1	tumor necrosis factor receptor superfamily member 1B-like isoform X1 [Oncorhynchus mykiss]	biological process: cellular process (GO:0009987);; biological process: signaling (GO:0023052);; biological process: single-organism process (GO:0044699);; biological process: response to stimulus (GO:0050896);; biological process: biological regulation (GO:0065007);; molecular function: signal transducer activity (GO:0004871);; molecular function: molecular transducer activity (GO:0060089);; bio…	Cytokine-cytokine receptor interaction (ko04060);; Adipocytokine signaling pathway (ko04920)
gene18818	LOC110534634	antigen processing and regulators	CDK	0.537568	-0.636682	0.828518	0.225363	Protein kinase domain;; Protein tyrosine kinase	Cyclin-dependent kinase 14 OS=Xenopus laevis OX=8355 GN=cdk14 PE=2 SV=1	cyclin-dependent kinase 18-like, partial [Oncorhynchus mykiss]	biological process: metabolic process (GO:0008152);; biological process: cellular process (GO:0009987);; molecular function: catalytic activity (GO:0003824);; molecular function: binding (GO:0005488)	--
gene45984	LOC110509846	antigen processing and regulators	TBRG	0.540553	-0.516856	0.799795	0.220134	TGF-beta propeptide;; Transforming growth factor beta like domain	Transforming growth factor beta-3 OS=Gallus gallus OX=9031 GN=TGFB3 PE=2 SV=2	transforming growth factor beta-3-like [Oncorhynchus mykiss]	molecular function: binding (GO:0005488);; cellular component: extracellular region (GO:0005576);; cellular component: extracellular region part (GO:0044421);; biological process: cellular process (GO:0009987);; biological process: growth (GO:0040007);; biological process: single-organism process (GO:0044699)	MAPK signaling pathway (ko04010);; Cytokine-cytokine receptor interaction (ko04060);; FoxO signaling pathway (ko04068);; Cell cycle (ko04110);; Endocytosis (ko04144);; TGF-beta signaling pathway (ko04350);; AGE-RAGE signaling pathway in diabetic complications (ko04933)
gene44144	LOC110507879	antigen processing and regulators	CDK related	0.970576	-0.0508339	0.79909	0.21637	Cyclin-dependent kinase 2-associated protein	--	PREDICTED: cyclin-dependent kinase 2-associated protein 1-like isoform X1 [Salmo salar]	molecular function: catalytic activity (GO:0003824);; biological process: metabolic process (GO:0008152);; biological process: cellular process (GO:0009987)	--
gene39286	LOC110502378	antigen processing and regulators	CDK related	0.693217	-0.334766	0.817004	0.215747	Cyclin-dependent kinase 5 activator protein	--	cyclin-dependent kinase 5 activator 1-like [Oncorhynchus mykiss]	biological process: developmental process (GO:0032502);; biological process: single-organism process (GO:0044699);; biological process: metabolic process (GO:0008152);; biological process: cellular process (GO:0009987);; biological process: multicellular organismal process (GO:0032501)	--
gene30335	LOC110492541	antigen processing and regulators	CDK	0.00791488	1.19816	0.752145	0.20923	Protein kinase domain	Cyclin-dependent kinase-like 1 OS=Danio rerio OX=7955 GN=cdkl1 PE=2 SV=1	cyclin-dependent kinase-like 1 [Oncorhynchus mykiss]	biological process: metabolic process (GO:0008152);; biological process: cellular process (GO:0009987);; molecular function: catalytic activity (GO:0003824);; molecular function: binding (GO:0005488)	--
gene44286	LOC110507211	antigen processing and regulators	CDK related	0.00787392	1.17843	0.753864	0.195339	Cyclin-dependent kinase 2-associated protein	--	cyclin-dependent kinase 2-associated protein 1-like isoform X2 [Oncorhynchus mykiss]	molecular function: catalytic activity (GO:0003824);; biological process: metabolic process (GO:0008152);; biological process: cellular process (GO:0009987)	--
Oncorhynchus_mykiss_newGene_36324	--	antigen processing and regulators	CDKIs	0.925356	-0.09266	0.77341	0.194741	Cyclin-dependent kinase inhibitor	--	cyclin-dependent kinase inhibitor 1B-like [Oncorhynchus mykiss]	biological process: biological regulation (GO:0065007);; molecular function: molecular function regulator (GO:0098772);; cellular component: cell (GO:0005623);; cellular component: organelle (GO:0043226);; cellular component: cell part (GO:0044464);; biological process: cellular process (GO:0009987);; biological process: single-organism process (GO:0044699);; molecular function: catalytic activit…	Cell cycle (ko04110)
Oncorhynchus_mykiss_newGene_10232	--	antigen processing and regulators	LTBP	0.52908	0.600809	0.891789	0.178463	Calcium-binding EGF domain;; Complement Clr-like EGF-like;; TB domain;; EGF-like domain;; EGF domain;; Coagulation Factor Xa inhibitory site;; Human growth factor-like EGF	Fibulin-1 OS=Gallus gallus OX=9031 GN=FBLN1 PE=2 SV=2	latent-transforming growth factor beta-binding protein 1-like isoform X1 [Oncorhynchus mykiss]	molecular function: binding (GO:0005488)	TGF-beta signaling pathway (ko04350)
gene2380	LOC100136757	antigen processing and regulators	TGBR	0.956071	0.0389818	0.852107	0.164106	Zona pellucida-like domain	--	transforming growth factor beta receptor type 3-like [Oncorhynchus mykiss]	cellular component: membrane (GO:0016020);; cellular component: membrane part (GO:0044425)	--
gene22964	LOC110538783	antigen processing and regulators	CDK	0.35886	0.767082	0.877176	0.162976	Protein kinase domain;; Protein tyrosine kinase	Cyclin-dependent kinase-like 1 OS=Danio rerio OX=7955 GN=cdkl1 PE=2 SV=1	cyclin-dependent kinase-like 5 [Oncorhynchus mykiss]	--	--
gene16946	LOC110532560	antigen processing and regulators	MHC I	0.25623	0.609427	0.811589	0.157844	Class I Histocompatibility antigen, domains alpha 1 and 2;; Immunoglobulin C1-set domain	Class I histocompatibility antigen, F10 alpha chain OS=Gallus gallus OX=9031 PE=2 SV=1	major histocompatibility complex class I-related gene protein-like isoform X1 [Oncorhynchus mykiss]	biological process: immune system process (GO:0002376);; biological process: response to stimulus (GO:0050896);; cellular component: membrane (GO:0016020);; cellular component: membrane part (GO:0044425);; molecular function: binding (GO:0005488);; cellular component: cell (GO:0005623);; cellular component: macromolecular complex (GO:0032991);; cellular component: cell part (GO:0044464)	--
gene40654	LOC110503157	antigen processing and regulators	MHC I	0.25623	0.609427	0.811589	0.157844	Class I Histocompatibility antigen, domains alpha 1 and 2;; Immunoglobulin C1-set domain	Class I histocompatibility antigen, F10 alpha chain OS=Gallus gallus OX=9031 PE=2 SV=1	major histocompatibility complex class I-related gene protein-like isoform X1 [Oncorhynchus mykiss]	biological process: immune system process (GO:0002376);; biological process: response to stimulus (GO:0050896);; cellular component: membrane (GO:0016020);; cellular component: membrane part (GO:0044425);; molecular function: binding (GO:0005488);; cellular component: cell (GO:0005623);; cellular component: macromolecular complex (GO:0032991);; cellular component: cell part (GO:0044464)	--
gene8080	LOC110523341	antigen processing and regulators	TGFBI	0.872741	0.166051	0.848179	0.15532	Fasciclin domain;; Fasciclin domain	--	transforming growth factor-beta-induced protein ig-h3-like [Oncorhynchus mykiss]	molecular function: binding (GO:0005488);; biological process: biological adhesion (GO:0022610);; biological process: single-organism process (GO:0044699)	--
gene46627	LOC110510431	antigen processing and regulators	CDK	0.239191	0.807793	0.891062	0.151276	Protein kinase domain;; Protein tyrosine kinase	Cyclin-dependent kinase 14 OS=Xenopus tropicalis OX=8364 GN=cdk14 PE=2 SV=1	cyclin-dependent kinase 16 [Oncorhynchus mykiss]	biological process: metabolic process (GO:0008152);; biological process: cellular process (GO:0009987);; molecular function: catalytic activity (GO:0003824);; molecular function: binding (GO:0005488)	--
gene32893	LOC110495440	antigen processing and regulators	MHC I	0.828546	0.164908	0.883222	0.124753	Immunoglobulin C1-set domain	Class I histocompatibility antigen, F10 alpha chain OS=Gallus gallus OX=9031 PE=2 SV=1	nonclassical MHC class I antigen, partial [Oncorhynchus mykiss]	biological process: immune system process (GO:0002376);; biological process: response to stimulus (GO:0050896);; cellular component: membrane (GO:0016020);; cellular component: membrane part (GO:0044425)	--
gene13377	LOC110528440	antigen processing and regulators	CDK	0.994989	0.0233699	0.918118	0.10525	Protein kinase domain;; Protein tyrosine kinase;; Haspin like kinase domain;; Kinase-like;; Lipopolysaccharide kinase (Kdo/WaaP) family	Cyclin-dependent kinase 14 OS=Xenopus tropicalis OX=8364 GN=cdk14 PE=2 SV=1	cyclin-dependent kinase 17 isoform X1 [Oncorhynchus mykiss]	--	--
gene15464	LOC110530811	antigen processing and regulators	TNFR	0.689566	0.284582	0.908256	0.0830542	Tumour necrosis factor receptor superfamily member 19;; TNFR/NGFR cysteine-rich region	RELT-like protein 1 OS=Gallus gallus OX=9031 GN=RELL1 PE=2 SV=1	tumor necrosis factor receptor superfamily member 19L-like, partial [Oncorhynchus mykiss]	cellular component: membrane (GO:0016020);; cellular component: membrane part (GO:0044425)	Cytokine-cytokine receptor interaction (ko04060)
Oncorhynchus_mykiss_newGene_51720	--	antigen processing and regulators	TNFR	1	0.0153268	0.957868	0.0651311	Death domain;; TNFR/NGFR cysteine-rich region	--	tumor necrosis factor receptor superfamily member 6-like [Oncorhynchus mykiss]	biological process: cellular process (GO:0009987);; biological process: signaling (GO:0023052);; biological process: single-organism process (GO:0044699);; biological process: response to stimulus (GO:0050896);; biological process: biological regulation (GO:0065007);; molecular function: signal transducer activity (GO:0004871);; molecular function: molecular transducer activity (GO:0060089);; bio…	MAPK signaling pathway (ko04010);; Cytokine-cytokine receptor interaction (ko04060);; p53 signaling pathway (ko04115);; Apoptosis (ko04210);; Herpes simplex infection (ko05168)
gene32920	LOC110495473	antigen processing and regulators	MHC I	0.186346	0.704345	0.96302	0.0392664	Immunoglobulin C1-set domain	Class I histocompatibility antigen, F10 alpha chain OS=Gallus gallus OX=9031 PE=2 SV=1	unnamed protein product [Oncorhynchus mykiss]	biological process: immune system process (GO:0002376);; biological process: response to stimulus (GO:0050896);; cellular component: membrane (GO:0016020);; cellular component: membrane part (GO:0044425)	--
gene41703	LOC110505178	antigen processing and regulators	TNFR	0.136748	1.11758	0.994923	0.0264652	TNFR/NGFR cysteine-rich region;; Death domain	Tumor necrosis factor receptor superfamily member 16 OS=Gallus gallus OX=9031 GN=NGFR PE=3 SV=1	tumor necrosis factor receptor superfamily member 10A-like [Oncorhynchus mykiss]	biological process: cellular process (GO:0009987);; biological process: biological regulation (GO:0065007);; cellular component: membrane (GO:0016020);; cellular component: membrane part (GO:0044425);; molecular function: binding (GO:0005488)	Apoptosis (ko04210)
gene34758	LOC110497370	antigen processing and regulators	MHC I	0.650922	0.330499	0.989687	0.0264103	Class I Histocompatibility antigen, domains alpha 1 and 2;; Immunoglobulin C1-set domain	Class I histocompatibility antigen, F10 alpha chain OS=Gallus gallus OX=9031 PE=2 SV=1	major histocompatibility complex class I-related gene protein-like isoform X2 [Oncorhynchus mykiss]	biological process: immune system process (GO:0002376);; biological process: response to stimulus (GO:0050896);; cellular component: membrane (GO:0016020);; cellular component: membrane part (GO:0044425);; molecular function: binding (GO:0005488);; cellular component: cell (GO:0005623);; cellular component: macromolecular complex (GO:0032991);; cellular component: cell part (GO:0044464)	--
gene33803	LOC110496241	antigen processing and regulators	MHC I	0.650922	0.330499	0.989687	0.0264103	Class I Histocompatibility antigen, domains alpha 1 and 2;; Immunoglobulin C1-set domain	Class I histocompatibility antigen, F10 alpha chain OS=Gallus gallus OX=9031 PE=2 SV=1	major histocompatibility complex class I-related gene protein-like isoform X2 [Oncorhynchus mykiss]	biological process: immune system process (GO:0002376);; biological process: response to stimulus (GO:0050896);; cellular component: membrane (GO:0016020);; cellular component: membrane part (GO:0044425);; molecular function: binding (GO:0005488);; cellular component: cell (GO:0005623);; cellular component: macromolecular complex (GO:0032991);; cellular component: cell part (GO:0044464)	--
gene27833	ube3c	antigen processing and regulators	TGBR	0.758981	-0.494846	0.980512	0.0228593	Zona pellucida-like domain	--	transforming growth factor beta receptor type 3-like isoform X1 [Oncorhynchus mykiss]	cellular component: membrane (GO:0016020);; cellular component: membrane part (GO:0044425)	--
Oncorhynchus_mykiss_newGene_8421	--	antigen processing and regulators	microglobulin	0.399715	-0.583131	0.987702	0.0200841	Immunoglobulin C1-set domain	Beta-2-microglobulin OS=Ictalurus punctatus OX=7998 GN=b2m PE=3 SV=1	beta-2-microglobulin-like [Oncorhynchus mykiss]	biological process: immune system process (GO:0002376);; cellular component: extracellular region (GO:0005576);; cellular component: extracellular region part (GO:0044421);; biological process: response to stimulus (GO:0050896);; biological process: multi-organism process (GO:0051704);; cellular component: cell (GO:0005623);; cellular component: membrane (GO:0016020);; cellular component: macromo…	--
gene36963	LOC110500979	antigen processing and regulators	CDK	0.882686	-0.12414	0.997078	0.00804152	Protein kinase domain;; Protein tyrosine kinase	Cyclin-dependent kinase 2 OS=Xenopus laevis OX=8355 GN=cdk2 PE=1 SV=3	serine/threonine-protein kinase Nek6-like [Oncorhynchus mykiss]	biological process: metabolic process (GO:0008152);; biological process: cellular process (GO:0009987);; molecular function: catalytic activity (GO:0003824);; molecular function: binding (GO:0005488)	--
Oncorhynchus_mykiss_newGene_27227	--	antigen processing and regulators	TBRG	0.448768	0.448168	0.9893	-0.00332388	TGF-beta propeptide;; Transforming growth factor beta like domain	Transforming growth factor beta-3 OS=Gallus gallus OX=9031 GN=TGFB3 PE=2 SV=2	transforming growth factor beta-3 [Oncorhynchus kisutch]	molecular function: binding (GO:0005488);; cellular component: extracellular region (GO:0005576);; cellular component: extracellular region part (GO:0044421);; biological process: cellular process (GO:0009987);; biological process: growth (GO:0040007);; biological process: single-organism process (GO:0044699)	MAPK signaling pathway (ko04010);; Cytokine-cytokine receptor interaction (ko04060);; FoxO signaling pathway (ko04068);; Cell cycle (ko04110);; Endocytosis (ko04144);; TGF-beta signaling pathway (ko04350);; AGE-RAGE signaling pathway in diabetic complications (ko04933)
gene35795	LOC110498222	antigen processing and regulators	CDK	0.786327	-0.331074	0.98809	-0.0189349	Protein kinase domain;; Protein tyrosine kinase	Cyclin-dependent kinase 15 OS=Danio rerio OX=7955 GN=cdk15 PE=2 SV=1	cyclin-dependent kinase 15 [Oncorhynchus mykiss]	biological process: metabolic process (GO:0008152);; biological process: cellular process (GO:0009987);; biological process: biological regulation (GO:0065007);; molecular function: catalytic activity (GO:0003824);; molecular function: binding (GO:0005488)	--
gene47783	LOC110511640	antigen processing and regulators	TNF10	0.48365	0.421649	0.967636	-0.0226117	TNF(Tumour Necrosis Factor) family	--	TNF superfamily member 10-like protein [Oncorhynchus mykiss]	molecular function: binding (GO:0005488);; cellular component: extracellular region (GO:0005576);; cellular component: extracellular region part (GO:0044421);; biological process: immune system process (GO:0002376);; biological process: response to stimulus (GO:0050896);; cellular component: membrane (GO:0016020)	Cytokine-cytokine receptor interaction (ko04060);; FoxO signaling pathway (ko04068);; Apoptosis (ko04210)
Oncorhynchus_mykiss_newGene_4180	--	antigen processing and regulators	MHC Ⅱ	0.875709	-0.235284	1	-0.0237132	RFX1 transcription activation region;; RFX DNA-binding domain;; Predicted membrane protein (DUF2061)	DNA-binding protein RFX2 OS=Xenopus tropicalis OX=8364 GN=rfx2 PE=2 SV=1	MHC class II regulatory factor RFX1-like [Oncorhynchus mykiss]	molecular function: binding (GO:0005488);; biological process: biological regulation (GO:0065007);; molecular function: nucleic acid binding transcription factor activity (GO:0001071);; cellular component: cell (GO:0005623);; cellular component: organelle (GO:0043226);; cellular component: cell part (GO:0044464)	--
gene31755	LOC110494062	antigen processing and regulators	CDK	0.935497	-0.0891346	0.957467	-0.0309832	Protein kinase domain;; Protein tyrosine kinase;; Haspin like kinase domain	Cyclin-dependent kinase 12 OS=Xenopus tropicalis OX=8364 GN=cdk12 PE=2 SV=1	cyclin-dependent kinase 12-like [Oncorhynchus mykiss]	--	--
gene35859	LOC110498281	antigen processing and regulators	H2-AQ	0.841673	-0.193828	0.990786	-0.0337361	Immunoglobulin C1-set domain;; Class II histocompatibility antigen, alpha domain	Beta-2-microglobulin OS=Acipenser baerii OX=27689 GN=b2m PE=2 SV=1	H-2 class II histocompatibility antigen, A-Q alpha chain-like [Oncorhynchus mykiss]	cellular component: membrane (GO:0016020);; cellular component: membrane part (GO:0044425)	Phagosome (ko04145);; Cell adhesion molecules (CAMs) (ko04514);; Intestinal immune network for IgA production (ko04672);; Herpes simplex infection (ko05168)
gene11545	LOC110526705	antigen processing and regulators	MHC I	0.193095	0.89265	0.970756	-0.0439316	Immunoglobulin C1-set domain	Class I histocompatibility antigen, F10 alpha chain OS=Gallus gallus OX=9031 PE=2 SV=1	major histocompatibility complex class I-related gene protein-like [Oncorhynchus mykiss]	biological process: immune system process (GO:0002376);; biological process: response to stimulus (GO:0050896);; cellular component: membrane (GO:0016020);; cellular component: membrane part (GO:0044425)	--
gene25842	LOC110488109	antigen processing and regulators	MHC I	0.193095	0.89265	0.970756	-0.0439316	Immunoglobulin C1-set domain	Class I histocompatibility antigen, F10 alpha chain OS=Gallus gallus OX=9031 PE=2 SV=1	major histocompatibility complex class I-related gene protein-like [Oncorhynchus mykiss]	biological process: immune system process (GO:0002376);; biological process: response to stimulus (GO:0050896);; cellular component: membrane (GO:0016020);; cellular component: membrane part (GO:0044425)	--
gene51403	LOC110515463	antigen processing and regulators	MHC I	0.662081	0.331959	0.966998	-0.0477445	Immunoglobulin C1-set domain	Class I histocompatibility antigen, F10 alpha chain OS=Gallus gallus OX=9031 PE=2 SV=1	major histocompatibility complex class I-related gene protein-like isoform X1 [Oncorhynchus mykiss]	biological process: immune system process (GO:0002376);; biological process: response to stimulus (GO:0050896);; cellular component: membrane (GO:0016020);; cellular component: membrane part (GO:0044425)	--
gene32571	LOC110494740	antigen processing and regulators	MHC I	0.662081	0.331959	0.966998	-0.0477445	Immunoglobulin C1-set domain	Class I histocompatibility antigen, F10 alpha chain OS=Gallus gallus OX=9031 PE=2 SV=1	major histocompatibility complex class I-related gene protein-like isoform X1 [Oncorhynchus mykiss]	biological process: immune system process (GO:0002376);; biological process: response to stimulus (GO:0050896);; cellular component: membrane (GO:0016020);; cellular component: membrane part (GO:0044425)	--
Oncorhynchus_mykiss_newGene_9203	--	antigen processing and regulators	LRMP	0.653629	-0.313372	0.919459	-0.0644997	EF-hand domain	Lymphoid-restricted membrane protein OS=Danio rerio OX=7955 GN=lrmp PE=1 SV=2	lymphoid-restricted membrane protein-like [Oncorhynchus mykiss]	--	--
gene43295	LOC110506879	antigen processing and regulators	MHC I	0.610688	-1.41511	1	-0.0688102	Immunoglobulin C1-set domain	Class I histocompatibility antigen, F10 alpha chain OS=Gallus gallus OX=9031 PE=2 SV=1	major histocompatibility complex class I-related gene protein-like [Oncorhynchus mykiss]	biological process: immune system process (GO:0002376);; biological process: response to stimulus (GO:0050896);; cellular component: membrane (GO:0016020);; cellular component: membrane part (GO:0044425)	--
gene38361	LOC110501335	antigen processing and regulators	MHC I	0.610688	-1.41511	1	-0.0688102	Immunoglobulin C1-set domain	Class I histocompatibility antigen, F10 alpha chain OS=Gallus gallus OX=9031 PE=2 SV=1	major histocompatibility complex class I-related gene protein-like [Oncorhynchus mykiss]	biological process: immune system process (GO:0002376);; biological process: response to stimulus (GO:0050896);; cellular component: membrane (GO:0016020);; cellular component: membrane part (GO:0044425)	--
gene32703	LOC110494849	antigen processing and regulators	TNFR	0.737077	0.224159	0.921298	-0.0850271	TNFR/NGFR cysteine-rich region	--	tumor necrosis factor receptor superfamily member 5-like [Oncorhynchus mykiss]	--	Cytokine-cytokine receptor interaction (ko04060);; Herpes simplex infection (ko05168)
gene8595	LOC110523787	antigen processing and regulators	microglobulin	0.706666	0.264295	0.931123	-0.0874907	Immunoglobulin C1-set domain	Beta-2-microglobulin OS=Ictalurus punctatus OX=7998 GN=b2m PE=3 SV=1	beta-2-microglobulin-like isoform X2 [Oncorhynchus mykiss]	biological process: immune system process (GO:0002376);; cellular component: extracellular region (GO:0005576);; cellular component: extracellular region part (GO:0044421);; biological process: response to stimulus (GO:0050896);; biological process: multi-organism process (GO:0051704);; cellular component: cell (GO:0005623);; cellular component: membrane (GO:0016020);; cellular component: macromo…	--
gene20592	LOC110536413	antigen processing and regulators	TNFR	0.160616	-0.760462	0.886983	-0.10927	TNFR/NGFR cysteine-rich region	Tumor necrosis factor receptor superfamily member 16 OS=Gallus gallus OX=9031 GN=NGFR PE=3 SV=1	tumor necrosis factor receptor superfamily member 10C-like [Oncorhynchus mykiss]	cellular component: membrane (GO:0016020);; cellular component: membrane part (GO:0044425)	Cytokine-cytokine receptor interaction (ko04060)
gene53186	LOC110517339	antigen processing and regulators	LRMP	0.938079	-0.0777455	0.888792	-0.109708	MRVI1 protein	Lymphoid-restricted membrane protein OS=Danio rerio OX=7955 GN=lrmp PE=1 SV=2	PREDICTED: uncharacterized protein LOC106565119 [Salmo salar]	--	--
gene27869	LOC110490024	antigen processing and regulators	TBRG	0.85857	0.135235	0.884488	-0.116752	LIM domain	Transforming growth factor beta-1-induced transcript 1 protein OS=Xenopus laevis OX=8355 GN=tgfb1i1 PE=1 SV=2	PREDICTED: four and a half LIM domains protein 1 [Salmo salar]	biological process: multicellular organismal process (GO:0032501);; biological process: developmental process (GO:0032502);; biological process: single-organism process (GO:0044699);; biological process: behavior (GO:0007610);; molecular function: binding (GO:0005488)	--
gene41827	tonsl	antigen processing and regulators	TNFR	0.587589	-0.383407	0.872646	-0.127304	TNFR/NGFR cysteine-rich region	--	tumor necrosis factor receptor superfamily member 9-like [Oncorhynchus mykiss]	cellular component: membrane (GO:0016020);; cellular component: membrane part (GO:0044425)	Cytokine-cytokine receptor interaction (ko04060)
Oncorhynchus_mykiss_newGene_29221	--	antigen processing and regulators	TNFR	0.574316	0.347224	0.86308	-0.13492	TRADD, N-terminal domain;; Death domain	Tumor necrosis factor receptor type 1-associated DEATH domain protein OS=Oncorhynchus mykiss OX=8022 GN=tradd PE=2 SV=1	tumor necrosis factor receptor type 1-associated DEATH domain protein isoform X1 [Oncorhynchus mykiss]	molecular function: signal transducer activity (GO:0004871);; cellular component: cell (GO:0005623);; cellular component: organelle (GO:0043226);; cellular component: cell part (GO:0044464);; biological process: cellular process (GO:0009987);; biological process: single-organism process (GO:0044699);; biological process: biological regulation (GO:0065007)	Apoptosis (ko04210);; RIG-I-like receptor signaling pathway (ko04622);; Adipocytokine signaling pathway (ko04920)
gene19625	vit	antigen processing and regulators	CDK	0.804983	0.172767	0.873819	-0.13527	Cyclin-dependent kinase regulatory subunit	Cyclin-dependent kinases regulatory subunit 2 OS=Xenopus laevis OX=8355 GN=cks2 PE=3 SV=1	PREDICTED: cyclin-dependent kinases regulatory subunit 1 [Salmo salar]	cellular component: cell (GO:0005623);; cellular component: macromolecular complex (GO:0032991);; cellular component: cell part (GO:0044464);; biological process: biological regulation (GO:0065007);; molecular function: catalytic activity (GO:0003824);; molecular function: binding (GO:0005488);; biological process: cellular process (GO:0009987);; biological process: single-organism process (GO:00…	--
Oncorhynchus_mykiss_newGene_23330	--	antigen processing and regulators	MHC I	0.483866	0.40258	0.852567	-0.137153	Immunoglobulin C1-set domain	Class I histocompatibility antigen, F10 alpha chain OS=Gallus gallus OX=9031 PE=2 SV=1	major histocompatibility complex class I-related gene protein-like [Oncorhynchus mykiss]	biological process: immune system process (GO:0002376);; biological process: response to stimulus (GO:0050896);; cellular component: membrane (GO:0016020);; cellular component: membrane part (GO:0044425)	--
gene43928	LOC110507114	antigen processing and regulators	CDK	0.860047	-0.195724	0.872013	-0.148221	Protein kinase domain;; Protein tyrosine kinase;; Haspin like kinase domain	Cyclin-dependent kinase 2 OS=Carassius auratus OX=7957 GN=cdk2 PE=1 SV=1	PREDICTED: cyclin-dependent kinase 2-like [Salmo salar]	biological process: metabolic process (GO:0008152);; biological process: cellular process (GO:0009987);; biological process: biological regulation (GO:0065007);; molecular function: catalytic activity (GO:0003824);; molecular function: binding (GO:0005488);; biological process: single-organism process (GO:0044699)	FoxO signaling pathway (ko04068);; Cell cycle (ko04110);; Oocyte meiosis (ko04114);; p53 signaling pathway (ko04115);; Progesterone-mediated oocyte maturation (ko04914);; Herpes simplex infection (ko05168)
gene33238	LOC110497079	antigen processing and regulators	LTBP	0.283812	0.567208	0.826721	-0.153842	Coagulation Factor Xa inhibitory site;; Complement Clr-like EGF-like;; Calcium-binding EGF domain;; Sushi repeat (SCR repeat)	Signal peptide, CUB and EGF-like domain-containing protein 2 OS=Danio rerio OX=7955 GN=scube2 PE=2 SV=1	latent-transforming growth factor beta-binding protein 3-like [Oncorhynchus mykiss]	--	--
gene37079	LOC110499880	antigen processing and regulators	CDK	0.772489	-0.390026	0.885445	-0.172779	Protein kinase domain;; Protein tyrosine kinase	Cyclin-dependent kinase 2 OS=Carassius auratus OX=7957 GN=cdk2 PE=1 SV=1	PREDICTED: cyclin-dependent kinase 10 isoform X1 [Salmo salar]	biological process: metabolic process (GO:0008152);; biological process: cellular process (GO:0009987);; molecular function: catalytic activity (GO:0003824);; molecular function: binding (GO:0005488);; biological process: cellular component organization or biogenesis (GO:0071840);; biological process: developmental process (GO:0032502);; biological process: single-organism process (GO:0044699);; …	--
gene46014	LOC110509874	antigen processing and regulators	TNFR	0.553018	0.355928	0.775861	-0.191388	TNFR/NGFR cysteine-rich region;; Death domain	Tumor necrosis factor receptor superfamily member 16 OS=Gallus gallus OX=9031 GN=NGFR PE=3 SV=1	tumor necrosis factor receptor superfamily member 10B-like [Oncorhynchus mykiss]	biological process: cellular process (GO:0009987);; biological process: biological regulation (GO:0065007);; cellular component: membrane (GO:0016020);; cellular component: membrane part (GO:0044425);; molecular function: binding (GO:0005488)	Apoptosis (ko04210)
gene35319	LOC110497779	antigen processing and regulators	VEGF	0.82366	-0.235202	0.82194	-0.198104	VEGF heparin-binding domain;; PDGF/VEGF domain	Vascular endothelial growth factor A-A OS=Danio rerio OX=7955 GN=vegfaa PE=1 SV=1	PREDICTED: vascular endothelial growth factor A-A-like isoform X1 [Salmo salar]	biological process: multicellular organismal process (GO:0032501);; biological process: developmental process (GO:0032502);; biological process: single-organism process (GO:0044699);; biological process: cellular process (GO:0009987);; biological process: response to stimulus (GO:0050896);; biological process: biological regulation (GO:0065007);; biological process: locomotion (GO:0040011);; biol…	Cytokine-cytokine receptor interaction (ko04060);; VEGF signaling pathway (ko04370);; Focal adhesion (ko04510);; AGE-RAGE signaling pathway in diabetic complications (ko04933)
gene20257	LOC110536178	antigen processing and regulators	TNFR	0.956071	-0.0749125	0.804336	-0.203679	TNFR/NGFR cysteine-rich region	Telomere length regulation protein TEL2 homolog OS=Danio rerio OX=7955 GN=telo2 PE=2 SV=2	tumor necrosis factor receptor superfamily member 5-like [Oncorhynchus mykiss]	biological process: cellular process (GO:0009987);; biological process: signaling (GO:0023052);; biological process: single-organism process (GO:0044699);; biological process: response to stimulus (GO:0050896);; biological process: biological regulation (GO:0065007);; molecular function: signal transducer activity (GO:0004871);; molecular function: molecular transducer activity (GO:0060089);; bio…	Cytokine-cytokine receptor interaction (ko04060);; Herpes simplex infection (ko05168)
gene16855	LOC110532474	antigen processing and regulators	CIITA	0.906827	0.086333	0.772905	-0.210587	--	--	PREDICTED: MHC class II transactivator [Salmo salar]	--	--
Oncorhynchus_mykiss_newGene_52802	--	antigen processing and regulators	TNFAIP	0.482406	0.456453	0.791881	-0.239164	OTU-like cysteine protease;; A20-like zinc finger	Ubiquitin thioesterase zranb1-B OS=Xenopus laevis OX=8355 GN=zranb1-b PE=2 SV=1	tumor necrosis factor alpha-induced protein 3 [Oncorhynchus mykiss]	molecular function: binding (GO:0005488);; cellular component: membrane (GO:0016020);; cellular component: membrane part (GO:0044425);; biological process: metabolic process (GO:0008152);; biological process: cellular process (GO:0009987)	NOD-like receptor signaling pathway (ko04621)
gene11074	LOC110526284	antigen processing and regulators	TNFAIP	0.523866	0.555587	0.856533	-0.246857	Exocyst complex component Sec6	Exocyst complex component 3-like protein OS=Danio rerio OX=7955 GN=exoc3l1 PE=2 SV=1	tumor necrosis factor alpha-induced protein 2-like [Oncorhynchus mykiss]	cellular component: cell (GO:0005623);; cellular component: macromolecular complex (GO:0032991);; cellular component: cell part (GO:0044464);; molecular function: binding (GO:0005488);; biological process: cellular process (GO:0009987);; biological process: single-organism process (GO:0044699);; biological process: localization (GO:0051179)	--
gene32877	LOC110495435	antigen processing and regulators	TNFR	0.00270151	-1.46473	0.667928	-0.256009	TNFR/NGFR cysteine-rich region	--	tumor necrosis factor receptor superfamily member 5-like [Oncorhynchus mykiss]	cellular component: membrane (GO:0016020);; cellular component: membrane part (GO:0044425)	Cytokine-cytokine receptor interaction (ko04060);; Herpes simplex infection (ko05168)
gene38699	LOC110501637	antigen processing and regulators	TNFAIP	0.284118	-0.882154	0.740838	-0.272556	Domain of unknown function (DUF758)	Tumor necrosis factor alpha-induced protein 8-like protein 2 OS=Salmo salar OX=8030 GN=tnfaip8l2 PE=2 SV=1	tumor necrosis factor alpha-induced protein 8-like protein 2 isoform X1 [Oncorhynchus kisutch]	biological process: immune system process (GO:0002376);; biological process: response to stimulus (GO:0050896)	--
gene40407	LOC110503912	antigen processing and regulators	MHC I	0.961214	-0.0641255	0.751297	-0.279931	Immunoglobulin C1-set domain	Class I histocompatibility antigen, F10 alpha chain OS=Gallus gallus OX=9031 PE=2 SV=1	major histocompatibility complex class I-related gene protein-like isoform X1 [Oncorhynchus mykiss]	biological process: immune system process (GO:0002376);; biological process: response to stimulus (GO:0050896);; cellular component: membrane (GO:0016020);; cellular component: membrane part (GO:0044425)	--
Oncorhynchus_mykiss_newGene_32517	--	antigen processing and regulators	TBRG	0.985282	-0.0513731	0.765231	-0.306103	Transforming growth factor beta like domain	Transforming growth factor beta-3 OS=Gallus gallus OX=9031 GN=TGFB3 PE=2 SV=2	transforming growth factor beta-3-like, partial [Oncorhynchus mykiss]	molecular function: binding (GO:0005488);; cellular component: extracellular region (GO:0005576);; cellular component: extracellular region part (GO:0044421);; biological process: cellular process (GO:0009987);; biological process: growth (GO:0040007);; biological process: single-organism process (GO:0044699)	MAPK signaling pathway (ko04010);; Cytokine-cytokine receptor interaction (ko04060);; FoxO signaling pathway (ko04068);; Cell cycle (ko04110);; Endocytosis (ko04144);; TGF-beta signaling pathway (ko04350);; AGE-RAGE signaling pathway in diabetic complications (ko04933)
Oncorhynchus_mykiss_newGene_7149	--	antigen processing and regulators	TBRG	0.874152	-0.132744	0.608713	-0.30625	Transforming growth factor beta like domain	Transforming growth factor beta-2 OS=Gallus gallus OX=9031 GN=TGFB2 PE=3 SV=1	transforming growth factor beta-2-like [Salvelinus alpinus]	molecular function: binding (GO:0005488);; cellular component: extracellular region (GO:0005576);; cellular component: extracellular region part (GO:0044421);; biological process: cellular process (GO:0009987);; biological process: growth (GO:0040007);; biological process: single-organism process (GO:0044699)	MAPK signaling pathway (ko04010);; Cytokine-cytokine receptor interaction (ko04060);; FoxO signaling pathway (ko04068);; Cell cycle (ko04110);; Endocytosis (ko04144);; TGF-beta signaling pathway (ko04350);; AGE-RAGE signaling pathway in diabetic complications (ko04933)
gene39322	LOC110502416	antigen processing and regulators	MHC I	0.00982784	-1.26133	0.577664	-0.307656	Class I Histocompatibility antigen, domains alpha 1 and 2;; Immunoglobulin C1-set domain	Class I histocompatibility antigen, F10 alpha chain OS=Gallus gallus OX=9031 PE=2 SV=1	major histocompatibility complex class I-related gene protein-like [Oncorhynchus mykiss]	biological process: immune system process (GO:0002376);; biological process: response to stimulus (GO:0050896);; cellular component: membrane (GO:0016020);; cellular component: membrane part (GO:0044425);; molecular function: binding (GO:0005488);; cellular component: cell (GO:0005623);; cellular component: macromolecular complex (GO:0032991);; cellular component: cell part (GO:0044464)	Endocytosis (ko04144);; Phagosome (ko04145);; Cell adhesion molecules (CAMs) (ko04514);; Herpes simplex infection (ko05168)
gene23652	LOC110485717	antigen processing and regulators	TNFR	0.685856	-0.51068	0.783927	-0.315357	TNFR/NGFR cysteine-rich region	Tumor necrosis factor receptor superfamily member 16 OS=Gallus gallus OX=9031 GN=NGFR PE=3 SV=1	tumor necrosis factor receptor superfamily member 16-like [Oncorhynchus mykiss]	cellular component: membrane (GO:0016020);; cellular component: membrane part (GO:0044425)	Cytokine-cytokine receptor interaction (ko04060)
gene24701	LOC110485194	antigen processing and regulators	CDKIs	0.928084	0.169025	0.793767	-0.317932	Cyclin-dependent kinase inhibitor	--	cyclin-dependent kinase inhibitor 1B-like [Oncorhynchus mykiss]	biological process: biological regulation (GO:0065007);; molecular function: molecular function regulator (GO:0098772);; cellular component: cell (GO:0005623);; cellular component: organelle (GO:0043226);; cellular component: cell part (GO:0044464);; biological process: cellular process (GO:0009987);; biological process: single-organism process (GO:0044699);; molecular function: catalytic activit…	Cell cycle (ko04110)
gene9632	LOC110524751	antigen processing and regulators	VEGFR	0.58741	0.560088	0.867471	-0.342893	Immunoglobulin domain;; Immunoglobulin I-set domain;; Immunoglobulin domain;; CD80-like C2-set immunoglobulin domain	Vascular endothelial growth factor receptor 1 OS=Gallus gallus OX=9031 GN=FLT1 PE=2 SV=1	vascular endothelial growth factor receptor 1-like [Oncorhynchus mykiss]	--	Cytokine-cytokine receptor interaction (ko04060);; Endocytosis (ko04144);; Focal adhesion (ko04510)
Oncorhynchus_mykiss_newGene_9983	--	antigen processing and regulators	microglobulin	0.111237	-1.3894	0.719677	-0.345311	Immunoglobulin C1-set domain	Beta-2-microglobulin OS=Ictalurus punctatus OX=7998 GN=b2m PE=3 SV=1	beta-2-microglobulin-like [Oncorhynchus mykiss]	biological process: immune system process (GO:0002376);; cellular component: extracellular region (GO:0005576);; cellular component: extracellular region part (GO:0044421);; biological process: response to stimulus (GO:0050896);; biological process: multi-organism process (GO:0051704);; cellular component: cell (GO:0005623);; cellular component: membrane (GO:0016020);; cellular component: macromo…	--
gene8371	LOC110523588	antigen processing and regulators	TBRG	0.873737	-0.126179	0.556004	-0.351142	LIM domain	Transforming growth factor beta-1-induced transcript 1 protein OS=Xenopus laevis OX=8355 GN=tgfb1i1 PE=1 SV=2	four and a half LIM domains protein 1-like isoform X1 [Oncorhynchus kisutch]	biological process: biological regulation (GO:0065007);; molecular function: binding (GO:0005488);; biological process: single-organism process (GO:0044699);; biological process: localization (GO:0051179);; molecular function: transporter activity (GO:0005215);; cellular component: membrane (GO:0016020);; cellular component: membrane part (GO:0044425)	--
gene50467	LOC110514473	antigen processing and regulators	LRMP	0.000121017	-2.52308	0.565577	-0.373646	MRVI1 protein;; Coiled-coil region of CCDC155 or KASH;; EF-hand domain	Lymphoid-restricted membrane protein OS=Danio rerio OX=7955 GN=lrmp PE=1 SV=2	lymphoid-restricted membrane protein-like [Oncorhynchus mykiss]	cellular component: membrane (GO:0016020);; cellular component: membrane part (GO:0044425)	--
gene23612	LOC110485680	antigen processing and regulators	MHC I	0.827176	0.151554	0.49223	-0.385465	Class I Histocompatibility antigen, domains alpha 1 and 2;; Immunoglobulin C1-set domain	Class I histocompatibility antigen, F10 alpha chain OS=Gallus gallus OX=9031 PE=2 SV=1	BOLA class I histocompatibility antigen, alpha chain BL3-6-like [Oncorhynchus mykiss]	biological process: immune system process (GO:0002376);; biological process: response to stimulus (GO:0050896);; cellular component: membrane (GO:0016020);; cellular component: membrane part (GO:0044425);; molecular function: binding (GO:0005488);; cellular component: cell (GO:0005623);; cellular component: macromolecular complex (GO:0032991);; cellular component: cell part (GO:0044464)	--
gene45161	LOC110508877	antigen processing and regulators	CDK	0.453836	-0.925277	0.744318	-0.389422	Protein kinase domain;; Protein tyrosine kinase	Cyclin-dependent kinase 20 OS=Danio rerio OX=7955 GN=cdk20 PE=2 SV=1	cyclin-dependent kinase 20 [Salvelinus alpinus]	biological process: metabolic process (GO:0008152);; biological process: cellular process (GO:0009987);; biological process: biological regulation (GO:0065007);; molecular function: catalytic activity (GO:0003824);; molecular function: binding (GO:0005488);; cellular component: cell (GO:0005623);; cellular component: organelle (GO:0043226);; cellular component: cell part (GO:0044464);; biological…	--
gene44579	LOC110508373	antigen processing and regulators	CDK related	0.299893	1.50857	0.711864	-0.396239	Cyclin-dependent kinase 2-associated protein	--	cyclin-dependent kinase 2-associated protein 1-like isoform X2 [Oncorhynchus mykiss]	molecular function: catalytic activity (GO:0003824);; biological process: metabolic process (GO:0008152);; biological process: cellular process (GO:0009987)	--
gene10584	LOC110525824	antigen processing and regulators	CDKIs	0.791883	-0.45481	0.802852	-0.402482	Ankyrin repeats (many copies);; Ankyrin repeats (3 copies);; Ankyrin repeats (many copies);; Ankyrin repeat;; Ankyrin repeat	Inversin-B OS=Xenopus laevis OX=8355 GN=invs-b PE=1 SV=1	Cyclin-dependent kinase 4 inhibitor B [Oncorhynchus mykiss]	molecular function: catalytic activity (GO:0003824);; biological process: metabolic process (GO:0008152);; biological process: cellular process (GO:0009987)	FoxO signaling pathway (ko04068);; Cell cycle (ko04110);; TGF-beta signaling pathway (ko04350)
gene18957	LOC110534766	antigen processing and regulators	CDK	0.792445	-0.211697	0.520819	-0.41276	Protein kinase domain;; Protein tyrosine kinase	Cyclin-dependent kinase 8 OS=Danio rerio OX=7955 GN=cdk8 PE=2 SV=1	cyclin-dependent kinase 19 isoform X1 [Oncorhynchus mykiss]	biological process: metabolic process (GO:0008152);; biological process: cellular process (GO:0009987);; molecular function: catalytic activity (GO:0003824);; molecular function: binding (GO:0005488)	--
gene11545	LOC110526705	antigen processing and regulators	MLDL1	0.530638	-0.794134	0.73213	-0.414329	MAM domain, meprin/A5/mu;; Low-density lipoprotein receptor domain class A	Thyroid hormone-induced protein B OS=Xenopus laevis OX=8355 PE=2 SV=2	MAM and LDL-receptor class A domain-containing protein 1-like [Oncorhynchus mykiss]	cellular component: membrane (GO:0016020)	--
Oncorhynchus_mykiss_newGene_355	--	antigen processing and regulators	MHC I	0.621452	0.326431	0.607227	-0.415466	Class I Histocompatibility antigen, domains alpha 1 and 2;; Immunoglobulin C1-set domain	Class I histocompatibility antigen, F10 alpha chain OS=Gallus gallus OX=9031 PE=2 SV=1	BOLA class I histocompatibility antigen, alpha chain BL3-7-like isoform X1 [Oncorhynchus mykiss]	biological process: immune system process (GO:0002376);; biological process: response to stimulus (GO:0050896);; cellular component: membrane (GO:0016020);; cellular component: membrane part (GO:0044425);; molecular function: binding (GO:0005488);; cellular component: cell (GO:0005623);; cellular component: macromolecular complex (GO:0032991);; cellular component: cell part (GO:0044464)	Endocytosis (ko04144);; Phagosome (ko04145);; Cell adhesion molecules (CAMs) (ko04514);; Herpes simplex infection (ko05168)
gene53693	LOC110517871	antigen processing and regulators	TNFR	0.0141935	-1.76967	0.403264	-0.428795	Death domain	--	tumor necrosis factor receptor superfamily member 25-like isoform X1 [Oncorhynchus mykiss]	--	MAPK signaling pathway (ko04010);; Cytokine-cytokine receptor interaction (ko04060);; mTOR signaling pathway (ko04150);; Apoptosis (ko04210);; Adipocytokine signaling pathway (ko04920);; Herpes simplex infection (ko05168)
gene10273	LOC110525524	antigen processing and regulators	TNFR	0.14202	0.722653	0.432719	-0.433461	TNFR/NGFR cysteine-rich region;; Death domain	--	tumor necrosis factor receptor superfamily member 10B-like isoform X1 [Oncorhynchus mykiss]	--	Apoptosis (ko04210)
Oncorhynchus_mykiss_newGene_30919	--	antigen processing and regulators	CDK	0.021148	-1.18114	0.444527	-0.435261	--	Cyclin-dependent kinase 2-interacting protein OS=Xenopus laevis OX=8355 GN=cinp PE=2 SV=1	cyclin-dependent kinase 2-interacting protein isoform X2 [Oncorhynchus mykiss]	molecular function: catalytic activity (GO:0003824);; biological process: metabolic process (GO:0008152);; biological process: cellular process (GO:0009987)	--
gene55487	LOC110519741	antigen processing and regulators	CDK	0.0135574	1.25042	0.571514	-0.438226	Protein kinase domain;; Protein tyrosine kinase;; Haspin like kinase domain	Cyclin-dependent kinase 12 OS=Xenopus tropicalis OX=8364 GN=cdk12 PE=2 SV=1	cyclin-dependent kinase 12-like [Oncorhynchus mykiss]	--	--
gene33763	LOC110496210	antigen processing and regulators	MHC Ⅱ	0.77344	-0.23292	0.487941	-0.452321	RFX1 transcription activation region;; RFX DNA-binding domain	Transcription factor RFX3 OS=Danio rerio OX=7955 GN=rfx3 PE=2 SV=1	MHC class II regulatory factor RFX1 [Oncorhynchus mykiss]	molecular function: binding (GO:0005488);; biological process: biological regulation (GO:0065007);; molecular function: nucleic acid binding transcription factor activity (GO:0001071);; cellular component: cell (GO:0005623);; cellular component: organelle (GO:0043226);; cellular component: cell part (GO:0044464)	--
gene13933	LOC110529190	antigen processing and regulators	TGBR	0.25206	0.643207	0.527735	-0.459823	Zona pellucida-like domain	--	transforming growth factor beta receptor type 3-like [Oncorhynchus mykiss]	cellular component: membrane (GO:0016020);; cellular component: membrane part (GO:0044425)	--
Oncorhynchus_mykiss_newGene_42240	--	antigen processing and regulators	TNFR	0.838042	-0.382515	0.695562	-0.46406	TNFR/NGFR cysteine-rich region	--	tumor necrosis factor receptor superfamily member 5-like isoform X1 [Oncorhynchus mykiss]	biological process: cellular process (GO:0009987);; biological process: signaling (GO:0023052);; biological process: single-organism process (GO:0044699);; biological process: response to stimulus (GO:0050896);; biological process: biological regulation (GO:0065007);; molecular function: signal transducer activity (GO:0004871);; molecular function: molecular transducer activity (GO:0060089);; bio…	Cytokine-cytokine receptor interaction (ko04060);; Herpes simplex infection (ko05168)
gene14874	LOC110530284	antigen processing and regulators	TNFR	0.113111	0.77791	0.364995	-0.496894	TNFR/NGFR cysteine-rich region	Tumor necrosis factor receptor superfamily member 16 OS=Gallus gallus OX=9031 GN=NGFR PE=3 SV=1	tumor necrosis factor receptor superfamily member 5 isoform X1 [Oncorhynchus mykiss]	biological process: cellular process (GO:0009987);; biological process: signaling (GO:0023052);; biological process: single-organism process (GO:0044699);; biological process: response to stimulus (GO:0050896);; biological process: biological regulation (GO:0065007);; molecular function: signal transducer activity (GO:0004871);; molecular function: molecular transducer activity (GO:0060089);; bio…	Cytokine-cytokine receptor interaction (ko04060);; Herpes simplex infection (ko05168)
gene9314	LOC110522991	antigen processing and regulators	CDK	0.575308	-0.347737	0.331356	-0.500845	Protein kinase domain;; Protein tyrosine kinase	Cyclin-dependent kinase-like 1 OS=Danio rerio OX=7955 GN=cdkl1 PE=2 SV=1	cyclin-dependent kinase-like 5 [Oncorhynchus mykiss]	--	--
[truncated: 4,501 more rows]
