# Supplementary material for: Time-course transcriptome analyses of spleen in rainbow trout (Oncorhynchus mykiss) post-Flavobacterium psychrophilum infection
Source: Front Immunol. 2022 Aug 9;13:965099. doi: 10.3389/fimmu.2022.965099 (PMC9396386; doi:10.3389/fimmu.2022.965099)
Supplement: Supplementary file 7 [file Table_4.xlsx]

## Sheet: Sheet 1
CKvsD3 up	CKvsD3 down	CKvsD7 up	CKvsD7 down
plasminogen,	plasminogen,	plasminogen,	fibrinogen,
fibrinogen,	fibrinogen,	fibrinogen,	macroglobulin,
macroglobulin,	macroglobulin,	macroglobulin,	mmp,
ladderlectin,	mmp,	mmp,	CD3,
CD166,	CBX,	chemotaxin,	CD97,
chemotaxin,	CD166,	IKBKB,	chemotaxin,
granzyme,	CD3,	JAK1,	granzyme,
IKBKB,	CD97,	MAPK,	IGFR,
JAK1,	IGFR,	MAPKKK,	JAK2,
MAPK,	JAK1,	MLPH,	MAPK,
MAPKKK,	MAPK,	NALP12,	NALP1,
MLPH,	MAPKKK,	NALP3,	NALP12,
NALP12,	NALP1,	NLRC4,	NALP3,
NALP3,	NALP3,	NLRC5,	NFkb,
NFkBI,	NFkBI,	perforin,	NKAP,
NLRC5,	NLRC3,	PIAS,	NLRC5,
perforin,	NLRC5,	Programmed cell death protein,	Programmed cell death protein,
Programmed cell death protein,	PIAS,	SOCS6,	SOCS7,
SOCS7,	Programmed cell death protein,	STAT3,	TTRAP,
STAT3,	SOCS1,	TRAF,	UBE,
TNFRSF,	SOCS4,	UBE,	UCH,
TRIF,	SOCS7,	UCH,	CDK,
TRIP,	TRAF,	CDK,	CDK related,
UBE,	UBE,	CDK	LRMP,
UCH,	UCH,	related,	MHC Ⅱ,
CDK,	CDK,	CDKIs,	MHC I,
CDK related,	CDK related,	LTBP,	TNF10,
CDKIs,	MHC I,	MHC Ⅱ,	TNFAIP,
LTBP,	microglobulin,	TBRG,	TNFR,
MHC Ⅱ,	TNFAIP,	TGBR,	VEGF,
MHC I,	TNFR,	TNFR,	C1q,
TBRG,	VEGF,	TRAP,	C1q related,
TGBR,	C1q,	C6,	C1r,
TNFR,	C1q related,	ACRs,	CR2,
TRAP,	C3,	CK-2,	ACRs,
C1q,	C4,	CMKLR1,	CCL,
C3,	ACRs,	CXCL,	CCR,
Complement factor,	CCL,	CXCR,	CXCL,
ACRs,	CCR,	EGFR,	CXCR,
CCL,	CKLF,	FAM,	EGF,
CCR,	CXCL,	FGF,	FAM,
CMKLR1,	CXCR,	FGFR,	FGF,
CXCL,	FAM,	IFN related,	FGFBP,
CXCR,	FGF,	IFNA,	IFN related,
EGF,	FGFBP,	IFNGR,	IFNAR,
EGFR,	FGFR,	IFNLR,	IFNB,
FAM,	FIBP,	IL1,	IFNG,
FGF,	IFI,	IL16,	IL12,
HB-EGF,	IFN,	IL17R,	IL17,
IFN related,	IFN related,	IL8,	IL20,
IFNA,	IFNB,	Integrin alpha,	IL6R,
IFNAR,	IFNG,	Integrin beta,	ILF2,
IFNLR,	IFNLR,	NFIL3,	integrin alpha,
IL16,	IL16,	TITIN,	integrin beta,
IL20R,	IL17,	ACVR,	integrin related,
ILF3,	IL18R,	ACVR2A,	IRF2,
Integrin alpha,	IL20,	AP1,	IRF3,
Integrin beta,	IL21,	AP2,	IRF4,
IRF1,	IL3R,	AP3,	LIFR,
IRF2,	IL4,	cathepsin,	NCAM,
IRF5,	IL6,	CEBP,	NCK and related,
IRF7,	IL6R,	fibrinectin,	NKR,
IRF8,	Integrin alpha,	HSP30,	NRAMP,
NFIL3,	Integrin beta,	HSP70,	ACTININ,
NCAM,	Integrin related,	HSP90B,	alkaline phosphatase,
ACVR,	IRF2,	lysosome,	antimicrobial peptides,
ACVR2A,	IRF4,	MAEA,	AP1,
ACVR2B,	IRF5,	MCL1,	AP4,
AP1,	LIFR,	mucin,	apoptpsis related,
AP2,	Mx,	myeloid cell related,	cathepsin,
AP3,	TITIN,	NCF1,	CEBP,
cathepsin,	TNF6,	NLRC3,	DDX3X,
CEBP,	MMR,	OTUB,	DOCK1,
fibrinectin,	NCK and related,	OUT,	FBXO10,
HIF1a,	ACTININ,	PI4K,	fibrinectin,
HSBP,	Alkaline phosphatase,	PKR,	HIF1a,
HSP30,	Antimicrobial peptides,	Platelet related,	HSP27,
Hsp73,	AP1,	PLCB,	HSP70,
Hsp75,	AP2,	protease,	Hsp72,
HSPA,	AP3,	TAB1,	HSP90,
ISG15,	AP4,	TALIN,	HSPb11,
lysosome,	caspase,	TMPRSS,	ISG15,
MAEA,	cathepsin,	TRAF3IP,	lysosome,
MCL1,	CD109,	TRIM,	mucin,
Mucinmyeloid cell related,	CEBP,	UBE,	myeloid cell related,
NCF1,	clathrin,	Ubiquitin ligase,	N4BP,
NCF4,	FBXO10,	ZCCHC,	NCF1,
NLRC3,	fibrinectin,	ZP,	nectin,
OTUB,	HSP related,	ZRANB,	PI4K,
OUT,	HSP70,	CD209,	PIK3R,
PI4K,	Hsp72,	collectin,	PITP,
PKR,	HSP90,	c-type lectin,	PKR,
Platelet related,	LUZP,	FBXL,	platelet related,
PLCB,	Lymphocyte antigen,	FBXW,	PLCB,
protease,	lysosome,	fish-egg lectin,	protease,
protease	mucin,	hepatic	PTEN,
related,	myeloid cell	lectin,	SDPR,
TMPRSS,	related,	LRR-containing proteins,	SMYND4,
TRIM,	nectin,	RXRG,	TGFBR,
UBE,	NLRC3,	Scavenger receptors,	TMED,
Ubiquitin ligase,	PIK3R,	TLR13,	TMPRSS,
ZCCHC,	PKR,	TLR5,	TRIM,
ZP,	Platelet related,	Oxidoreductase,	UBA,
CD209,	PLCB,	BCL11B,	ubiquitin ligase,
collectin,	protease,	BCL3,	VCAM,
c-type lectin,	PTEN,	BCL7,	ZCCHC,
FBXL,	RTK,	BCL9,	ZFYVE16,
FBXW,	SETBP,	BLNK,	ZFYVE9,
fucolectin,	SMYND4,	CD22,	ZP,
galectin,	TALIN,	CD40,	ZYX,
hepatic lectin,	TGFBR,	FCGBP,	collectin,
intelectin,	TMPRSS,	FCR,	c-type lectin,
LRR-containing proteins,	TRAFD1,	foxp,	FBXL,
NITR,	TRIM,	GALT,	FBXW,
RXRB,	TRIM31,	H2-AQ,	galectin,
RXRG,	UBA,	H2-ES,	hepatic lectin,
Scavenger receptors,	Ubiquitin ligase,	HMG,	LRR-containing proteins,
TLR13,	VCAM,	Ig heavy chain,	RIG,
Oxidoreductase,	ZAR,	Ig light chain,	scavenger receptors,
BCL10,	ZCCHC,	ILDR,	TLR related,
BCL3,	ZFYVE16,	Immunoglobulin,	TLR13,
BCL6,	ZFYVE9,	ITFG,	hydrogen peroxide,
BCL6B,	ZP,	JAG,	NRROS,
BCL7,	ZYX,	LFA3,	BCL11,
BLNK,	collectin,	OPCML,	BCL11A,
BTG,	c-type lectin,	PKC,	BCL11B,
CD2,	FBXL,	SEMA,	BCL6,
CD22,	fish-egg lectin,	TAL1,	BCL6B,
CD40,	galectin,	TCR,	BCL7,
CD63,	hepatic lectin,	TIM,	BLNK,
FCGBP,	LRR-containing proteins,	SAA,	BTG,
FCR,	RIG,	fibrinogen,	BTLA,
foxp,	RXRG,	macroglobulin,	CD2,
HMG,	Scavenger receptors,	plasminogen,	CD22,
Ig light chain,	selectin,	CBX4,	CD276,
ILDR,	hydrogen peroxide,	CD166,	CD44,
Immunoglobulin,	NRROS,	CSF,	CD5,
ITFG,	Oxidoreductase,	MAPK,	CD6,
JAG,	BCL11,	NLRC3,	CRTAM,
LFA3,	BCL11A,	NLRC5,	FCR,
LY75,	BCL11B,	PIAS,	foxp,
PKC,	BCL6,	Programmed cell death	HMG,
SEMA,	BCL6B,	protein,	Ig light chain,
TAL1,	BCL7,	SOCS3,	IGDCC3,
TCR,	BCL7B,	TNIP2,	IGHM,
TIM,	BCL9,	TRAF,	ILDR,
TOPK,	BCR related,	UBE,	ILR3,
WWP,	BLNK,	UCH,	Immunoglobulin,
SAA,	BTG,	CDKIs,	JAG,
fibrinogen,	CD22,	MHC Ⅱ,	LEF1,
macroglobulin,	CD276,	MLDL1,	LEXM,
plasminogen,	CD5,	TGBR,	LRMP,
CBX4,	CD6,	TNFR,	PBX,
CD166,	foxp,	C1q,	PKC,
CSF,	HDAC,	C3,	SEMA,
granzyme,	HMG,	C3aR,	TAGAP,
MAPK,	Ig heavy chain,	ACRs,	TAL1,
NLRC5,	Ig light chain,	CCL,	TCR,
perforin,	IGDCC3,	CMKLR1,	TIAM2,
PIAS,	IGFN1,	CXCL,	TIM,
TNIP2,	ILDR,	EGF,	TOPK,
TRAF,	Immunoglobulin,	FAM,	VSIG,
UBE,	LEF1,	FGF,	WWP,
UCH,	LY75,	FGFR,	plasminogen,
CDK,	NFAT,	IFN related,	CD166,
CDKIs,	PBX,	IL1R,	MAPK,
MLDL1,	PKC,	Integrin alpha,	MAPKKK,
TNFR,	SEMA,	TITIN,	NFkBI,
C1q,	SLAM,	MMR,	NLRC5,
C3,	TAL1,	NCAM,	SOCS1,
C3aR,	TCAIM,	ACVR,	TRIP,
ACRs,	TCR,	Alkaline phosphatase,	UBE,
CCL,	TIAM1,	Antimicrobial peptides,	UCH,
CK-2,	TLX,	AP1,	CDK,
CMKLR1,	VSIG,	C4,	CIITA,
CXCL,	fibrinogen,	CARD,	MHC Ⅱ,
CXCR,	mmp,	CEBP,	MHC I,
FAM,	plasminogen,	fibrinectin,	microglobulin,
FGF,	CBX4,	HIF1a,	TBRG,
FGFR,	CD80,	HSBP,	TGBR,
IFN related,	chemotaxin,	HSP30,	TNFAIP,
IFNG,	KIT,	HSP70,	C1q,
IFNGR,	MAPK,	lysosome,	C3,
IL1R,	MAPKKK,	MCTS1,	ACRs,
IL4,	NFkb,	mucin,	CCR,
IL8,	NLRC5,	nectin,	CKLF,
Integrin alpha,	perforin,	PITP,	CXCR,
IRF1,	Programmed cell death	PKR,	FAM,
NFIL3,	protein,	protease,	IFN related,
TITIN,	SOCS6,	RTK,	IFNAR,
MIF,	SOCS7,	TRIM,	IL16,
MMR,	TTRAP,	Ubiquitin ligase,	IL21,
Antimicrobial peptides,	UBC,	UBL,	IL2R,
AP1,	UCH,	ZCCHC,	IL6R,
AP2,	CDK,	CD151,	integrin beta,
C4，	LRMP,	c-type lectin,	IRF3,
CARD,	MHC I,	FBXL,	IRF4,
caspase,	TBRG,	FBXW,	IRF5,
cathepsin,	TNF10,	fucolectin,	TITIN,
CEBP,	TNFAIP,	galectin,	MMR,
DC related,	TNFR,	LRR-containing proteins,	ACTININ,
HIF1a,	VEGFRC1q,	NITR,	AP1,
HSP30,	C1q related,	Scavenger receptors,	AP2,
HSP70,	C8,	TLR13,	apoptpsis related,
Hsp77,	Complement factor,	AID,	caspase,
HSP90B,	ACRs,	BAP,	cathepsin,
HSPb11,	CCL,	BCL3,	FBH1,
lysosome,	CCR,	BCR related,	fibrinectin,
MCL1,	CXCR,	CD22,	HSP related,
MCTS1,	EGF,	FCGBP,	HSP70BP,
mucin,	FAM,	FCR,	lysosome,
NCF1,	FGF,	foxp,	mucin,
nectin,	FGFR,	HMG,	palladin,
NFkB	IFNrelated,	Ig heavy chain,	PBOX10,
related,	IFNAR,	Ig light chain,	PKR,
PKR,	IL18R,	Immunoglobulin,	protease,
Platelet related,	IL20,	LAG3,	RTK,
protease,	IL2R,	NFAT,	SAG,
TALIN,	IL34,	SEMA,	SETBP,
TRIM,	IL6R,	TCR,	TGFBR,
Ubiquitin ligase,	Integrin alpha,	TOPK,	TRIM,
UBL,	Integrin beta,	VSIG,	TRIM31,
VCAM,	IRF2,	ZAP,	ubiquitin ligase,
ZCCHC,	IRF3,		collectin,
ZP,	IRF4,		c-type lectin,
CD209,	Mx,		FBXL,
c-type lectin,	TITIN,		FBXW,
FBXL,	MMR,		fish-egg lectin,
FBXW,	NCAM,		galectin,
galectin,	NKR,		LRR-containing proteins,
scavenger receptors,	ACTININ,		scavenger receptors,
TIG,	AP1,		selectin,
Oxidoreductase,	AP2,		BCL11,
AID,	Apoptpsis related,		BCL11A,
BAP,	caspase,		BCL11B,
BCL3,	clathrin,		BCL6B,
BCR related,	DDX3X,		BCL7,
BTG,	DOCK1,		BCR related,
CD22,	FBH1,		BLNK,
CD40,	fibrinectin,		CD22,
FCGBP,	HIF1a,		CD276,
foxp,	HSP27,		CD5,
HMG,	HSP70BP,		foxp,
Ig Heavy chain,	LURAP,		HDAC,
Ig Light chain,	lysosome,		HMG,
ILDR,	MALT1,		Ig light chain,
Immunoglobulin,	mucin,		IGFN1,
LAG3,	palladin,		Immunoglobulin,
NFAT,	PBOX10,		LAG,
OPCML,	PI3K,		LY86,
SEMA,	PI4K,		PKC,
TAL1,	PIK3R,		SLAM,
TCR,	PITP,		VTCN,
ZAP,	PKR,
	Platelet related,
	PLCB,
	protease,
	protease related,
	RTK,
	SAG,
	TGFBR,
	TIAM,
	TMED,
	TRIM,
	Ubiquitin ligase,
	ZAR,
	ZCCHC,
	ZP,
	ZRANB,
	CD209,
	collectin,
	c-type lectin,
	FBXL,
	FBXW,
	galectin,
	hepatic
	lectin,
	MART-1,
	RIG,
	Scavenger receptors,
	TLR2,
	Hydrogen peroxide,
	BCL11,
	BCL11B,
	BCL6,
	BCL9,
	CD22,
	CD276,
	CD5,
	CD6,
	foxp,
	HDAC,
	HMG,
	Ig heavy chain,
	Ig light chain,
	Immunoglobulin,
	JAG,
	LAG,
	LRMP,
	LY86,
	PBX,
	PKC,
	SEMA,
	TAGAP,
	TCAIM,
	TIM,
	TOPK,
	VTCN,
	WWP,
