# Supplementary material for: Time-course transcriptome analyses of spleen in rainbow trout (Oncorhynchus mykiss) post-Flavobacterium psychrophilum infection
Source: Front Immunol. 2022 Aug 9;13:965099. doi: 10.3389/fimmu.2022.965099 (PMC9396386; doi:10.3389/fimmu.2022.965099)
Supplement: Supplementary file 8 [file Table_5.xlsx]

## Sheet: Sheet1
Gene symbol	Gene Name(description)	D3 vs CK		D7 vs CK		Gene symbol	Gene Name(description)	D3 vs CK		D7 vs CK
		Log2	padj	Log2	padj			Log2	padj	Log2	padj
Rhythmic process						Response to stimulus
Oncorhynchus_mykiss_newGene_34499	class E basic helix-loop-helix protein 40	1.38	0	1.83	0	LOC110525971	growth arrest and DNA damage-inducible protein GADD45 gamma-like	1.67477	0.000101382	1.9603	3.90112e-07
LOC110492316	inosine-5'-monophosphate dehydrogenase 2	1.95	0	1.31	0.01	LOC110506538	retinal dehydrogenase 2-like	2.33658	2.74766e-06	2.66537	4.05154e-08
growth						LOC110485160	heat shock 70 kDa protein-like	2.99198	2.27404e-14	2.67302	8.70455e-13
LOC110530588	voltage-dependent anion-selective channel protein 2	1.82	0	2.29	0	LOC110489691	serine/threonine-protein kinase Sgk3-like	2.73652	8.76596e-12	1.42196	0.00124275
aldh1a2	aldehyde dehydrogenase 1 family, member A2	2.19	0	2.85	0	LOC110538275	probable G-protein coupled receptor 146	3.8432	1.88569e-13	4.08195	5.0486e-14
hspd1	60 kDa heat shock protein, mitochondrial	1.74	0	1.7	0	mlh3	DNA mismatch repair protein Mlh3 isoform X1	3.40864	1.58117e-17	1.87265	0.00518761
LOC110538479	transcription factor jun-B	2.11	0	1.41	0	slc31a1	high affinity copper uptake protein 1 isoform X1	2.09697	2.79121e-07	1.74651	6.36316e-06
Multi-organism process						LOC110520477	ras-related protein Rab-20-like	2.12046	6.69005e-07	1.34519	0.00312585
cblnl	precerebellin-like protein	8.14	0	7.15	0	LOC110521726	growth arrest and DNA damage-inducible protein GADD45 alpha-like	1.19365	0.00930229	1.30617	0.00125239
atf3	activating transcription factor 3	4.85	0	4.03	0	cox-2	cyclooxygenase-2	7.37586	2.85923e-07	6.7587	2.10398e-26
LOC110498798	V-type proton ATPase 16 kDa proteolipid subunit	1.3	0	1.2	0	LOC110488465	26S protease regulatory subunit 6B-like	1.19795	0.00714962	1.21468	0.00297857
LOC100135935	hepcidin-like	10.05	0	8.04	0	lonp1	lon protease homolog, mitochondrial	1.31786	0.00279868	1.9451	3.01604e-07
Oncorhynchus_mykiss_newGene_40227	uncharacterized	1.33	0	1.11	0.01	LOC110521663	ras-like protein family member 11B	3.8216	1.58117e-17	2.02427	0.000235493
LOC100379112	CCAAT/enhancer binding protein beta2	2.24	0	1.72	0	LOC110494020	ras association domain-containing protein 1-like	3.06503	0.000176173	1.48421	0.00553551
LOC110529346	complement C1q-like protein 2	7.42	0	6.88	0	rgl1	ral guanine nucleotide dissociation stimulator-like 1 isoform X1	1.71208	6.09637e-05	1.80153	6.82682e-06
LOC110517847	triosephosphate isomerase B	1.74	0	2.69	0	LOC110526663	nicotinamide riboside kinase 2-like	2.52109	7.97831e-07	2.57478	3.85806e-09
Immune system process						LOC110532548	probable nuclear hormone receptor HR38	7.22213	2.61519e-12	8.49454	5.92918e-07
LOC110520270	protein disulfide-isomerase A5	1.46	0	1.99	0	LOC100136285	CD4 isoform X1	1.71613	0.000179898	1.15839	0.00776467
LOC110523665	C-C motif chemokine 19	2.49	0	3.09	0	LOC100136183	sodium/potassium-transporting ATPase subunit alpha-1	2.2212	3.21837e-05	1.56098	0.00158273
LOC110500504	tyrosine-protein kinase FRK	2.31	0	1.42	0	ogg1	N-glycosylase/DNA lyase	1.27242	0.00438447	1.12037	0.00772642
LOC110488285	interleukin enhancer-binding factor 2 homolog	1.25	0	1.14	0.01	LOC110528906	GTP-binding protein Di-Ras1-like	2.8174	6.75415e-06	2.28482	0.00317132
Oncorhynchus_mykiss_newGene_16692	C-C motif chemokine 4-like	8.89	0	9.64	0	LOC110526235	adhesion G-protein coupled receptor G5-like isoform X1	1.91149	4.31613e-06	2.11957	0.00986543
LOC110505736	proteasome subunit alpha type-6	1.31	0	1.3	0	LOC110521407	transcriptional enhancer factor TEF-3-like	4.14439	1.47236e-06	2.5535	0.00305883
LOC110525193	chemokine (C-C motif) ligand 19a, tandem duplicate 1	5.63	0	4.64	0	LOC110495973	A disintegrin and metalloproteinase with thrombospondin motifs 1-like	1.52119	0.000679382	2.70856	3.57792e-10
LOC110490116	activated leukocyte cell adhesion molecule a	2.05	0	1.27	0	gs01	glutamine synthetase	3.10413	6.21856e-06	3.03449	3.22453e-05
il10	interleukin 10	9.69	0	7.48	0	LOC110508785	integrin beta-1-like	1.77144	1.90938e-05	1.78415	3.17051e-05
c7-1	complement component 7b	6.52	0	8.16	0	LOC110525771	transitional endoplasmic reticulum ATPase-like	1.49625	0.00249438	1.21708	0.00933727
LOC110532244	tyrosine-protein kinase HCK	2.24	0,00	1.24	0.01	LOC110501838	60 kDa heat shock protein, mitochondrial-like	1.87815	4.58977e-06	1.57237	5.01082e-05
LOC110488575	C-X-C motif chemokine 14	2.69	0	2.22	0	LOC110499015	glutamate receptor ionotropic, delta-1-like isoform X1	3.888	1.89326e-05	4.77211	4.22768e-05
cxcf1b	chemokine CXCF1b	5.06	0	2.32	0	gsr	glutathione reductase, mitochondrial isoform X2	1.51185	0.00382897	1.447	0.00309073
LOC110506659	serum amyloid A-5 protein	5.35	0	6.53	0	socs3	suppressor of cytokine signaling 3	4.7547	2.17375e-21	3.42706	5.66981e-14
LOC110524571	proteoglycan 4	3.11	0	6.11	0	LOC110528504	thioredoxin reductase 1, cytoplasmic-like	1.99327	1.43525e-06	2.32399	6.13253e-07
cd4-1	CD4-1 molecule	1.71	0	1.16	0.01	nrk2	nicotinamide riboside kinase 2-like	3.34466	3.87116e-06	2.63563	5.07713e-10
LOC110525880	caspase-3	2.28	0	2.2	0	LOC110530481	cathelicidin antimicrobial peptide isoform X1	8.72681	8.37103e-68	9.43395	2.23606e-17
c5ar	C5a receptor	2.15	0	1.14	0.01	rbtstat3	stat3 isoform X1	1.68083	0.000915702	1.31566	0.00540038
LOC100136024	interleukin-1-beta	9.94	0	4.29	0	gs04	glutamine synthetase	1.60534	0.000256851	1.47222	0.000348896
saa	serum amyloid A	10.23	0	10.79	0	LOC110522249	cyclic AMP-dependent transcription factor ATF-3-like isoform X1	4.8332	1.90656e-24	3.96454	1.44177e-23
LOC110489027	complement C3-like	6.47	0	5.87	0	LOC100653444	hepcidin-like	9.06224	5.23439e-65	7.80413	8.69468e-62
cxcf1a	chemokine CXCF1a	2.14	0	1.53	0	cebpd	CCAAT/enhancer binding protein delta1	1.57228	0.000185443	1.8879	1.42237e-05
LOC110492192	zinc-alpha-2-glycoprotein	2.32	0	1.25	0	LOC110520114	mitogen-activated protein kinase kinase kinase 20-like	2.04584	6.92835e-06	1.34681	0.00727102
LOC110531606	interleukin-8	6.36	0	3.36	0	lpl	unnamed protein product	4.38824	2.6585e-10	2.73156	1.92876e-05
LOC110492581	Pim-2 proto-oncogene, serine/threonine kinase	3.6	0	2.05	0	LOC110501874	rho-related GTP-binding protein RhoE	4.24997	2.25017e-14	1.54824	0.0029293
LOC110492670	matrix metalloproteinase-9	7.54	0	3.98	0	LOC100136165	CCAAT/enhancer-binding protein beta	2.36278	5.43084e-05	1.79644	0.000662982
LOC110488558	stress-70 protein, mitochondrial	1.91	0	2.02	0	LOC110535324	gamma-aminobutyric acid type B receptor subunit 2-like	3.36648	1.17408e-15	5.62684	2.79362e-25
LOC110496949	interleukin-6-like	8.3	0	4.66	0	LOC100379114	CCAAT/enhancer binding protein delta2	2.40236	1.56752e-09	2.8739	1.67912e-10
LOC100135840	endoplasmic reticulum chaperone BiP	1.89	0	1.5	0.01	LOC100136187	cathelicidin antimicrobial peptide isoform X1	8.76392	5.89575e-63	10.221	0.000453172
LOC110538492	permeability factor 2-like	7.99	0	2.91	0	LOC110525064	free fatty acid receptor 2-like	3.06023	1.38401e-08	1.97675	0.000103223
m17	IL-6 subfamily cytokine M17 precursor	5.33	0	2.92	0	LOC110486520	transcription factor jun-B-like	2.37256	3.23109e-08	1.44068	0.000239786
LOC110485791	C-X-C motif chemokine 11	4.26	0	2.44	0	LOC110512513	suppressor of cytokine signaling 3	5.14101	1.53419e-17	3.74676	1.43808e-08
tlr2	toll-like receptor 2	-1.81	0	-1.46	0	LOC100653455	leukemia inhibitory factor receptor isoform X1	2.77894	0.0014858	3.2315	3.42402e-13
LOC100136317	TNF superfamily member 10-like protein	-3.03	0	-1.48	0	LOC110533350	putative fibroblast growth factor 1	5.7036	7.86631e-07	3.53771	1.07434e-06
LOC110504024	C5a anaphylatoxin chemotactic receptor 1-like	-1.65	0	-2.64	0	LOC110497371	unnamed protein product	1.80429	0.000280301	1.75583	8.64153e-05
ly86	lymphocyte antigen 86	-2.52	0.01	-3.42	0	LOC110538102	nuclear receptor subfamily 1 group D member 1-like	2.47123	0.000132609	2.57885	0.000451214
Oncorhynchus_mykiss_newGene_4180	small inducible cytokine A13 isoform X2	-2.23	0	-1.84	0	LOC110486254	heat shock 70 kDa protein-like	1.81044	8.6977e-06	1.97917	0.00131424
LOC110522145	tyrosine-protein kinase Fyn-like	-1.3	0.01	-1.39	0	LOC100136204	cathelicidin	6.51184	1.22345e-33	3.7949	0.000733231
sema3d	sema domain, immunoglobulin domain (Ig), short basic domain, secreted, (semaphorin) 3D	-3.72	0	-3.45	0	LOC110525041	apelin receptor B-like	2.5513	3.30611e-05	2.45504	1.16827e-05
LOC110535338	fms related receptor tyrosine kinase 3	-1.5	0	-2.05	0	LOC110515629	nuclear receptor subfamily 1 group D member 2-like isoform X1	1.98853	1.61392e-06	1.28727	0.00122738
LOC110533973	protein phosphatase 1 regulatory subunit 14B	-3.91	0	-2.1	0	LOC110526288	GTP-binding protein RAD-like	2.5385	0.00594413	5.86672	4.83322e-05
LOC110536305	FYN-binding protein	-2.18	0	-1.92	0	LOC110499415	suppressor of cytokine signaling 3-like	2.66891	2.84275e-11	2.54632	2.47626e-11
irf-10	interferon regulatory factor 4	-1.32	0.01	-2.2	0	c7-b	complement component 7b	6.51735	1.33739e-20	8.15589	9.15258e-22
LOC110520018	solute carrier family 40 member 1	-1.5	0.01	-1.9	0	LOC110523926	ras-GEF domain-containing family member 1B-B-like	2.33055	0.00129878	3.96788	0.00653711
LOC110490519	anoctamin-6	-2.7	0	-2.31	0	LOC110529346	complement C1q-like protein 2 isoform X2	7.41754	1.91057e-31	6.88423	0.000169394
ccl13	Small inducible cytokine A13	-1.66	0	-2.03	0	LOC100379112	CCAAT/enhancer binding protein beta2	2.23978	1.20654e-06	1.72081	8.9612e-05
tlr9	toll-like receptor 9 precursor	-1.84	0	-2.42	0	LOC110501840	10 kDa heat shock protein, mitochondrial-like	1.42739	0.000892104	1.4013	0.00042194
LOC110537048	calcium/calmodulin-dependent protein kinase type IV	-1.7	0	-2.15	0	hspd1	60 kDa heat shock protein, mitochondrial	1.74228	3.40797e-05	1.69653	1.55569e-05
LOC110488041	N-myc downstream regulated 1a	-2.5	0.01	-2.11	0	LOC100136107	chemokine receptor-like protein 1	3.1626	2.02174e-14	1.56119	7.60592e-05
locomotion						LOC110517847	triosephosphate isomerase B-like	1.73654	0.00288865	2.68967	2.47177e-12
LOC100136685	proline-serine-threonine phosphatase-interacting protein 2	1.33	0	1.24	0	LOC110489965	atypical chemokine receptor 4-like	6.87594	6.98299e-11	8.93105	1.17984e-09
LOC110523800	fibroblast growth factor 10	4.92	0	3.93	0	LOC100136647	vascular endothelial growth factor receptor kdr-like	1.70822	5.59839e-05	1.70593	6.26741e-05
Oncorhynchus_mykiss_newGene_40227	uncharacterized	1.33	0	1.11	0.01	LOC110495198	adenosine receptor A3-like	5.64182	4.07524e-15	4.58879	5.49133e-08
sema3b	sema domain, immunoglobulin domain (Ig), short basic domain, secreted, (semaphorin) 3B	-2.79	0	-3.63	0	LOC110494652	unnamed protein product	3.44205	3.89606e-12	2.49742	5.80937e-07
thsd7aa	thrombospondin, type I, domain containing 7Aa	-3.01	0	-1.94	0	LOC110514353	nicotinamide riboside kinase 2-like, partial	4.24331	4.03862e-07	3.55389	1.34638e-14
LOC110507075	homeobox protein meis3	-3.19	0	-1.53	0.01	LOC100135935	hepcidin	10.0487	1.15224e-43	8.04107	3.83813e-19
shtn1	shootin 1	?	0	-3.44	0	LOC110526240	adhesion G-protein coupled receptor G5-like	5.97194	1.18492e-13	3.3611	0.00173266
eomesa	eomesodermin-like protein a-2	-1.63	0	-1.73	0	slc39a1	zinc transporter ZIP1 isoform X1	1.57623	0.000206245	1.69018	1.29772e-05
LOC110503704	homeobox protein meis3	-2.96	0	-2.23	0.01	LOC110498798	Vacuolar ATP synthase 16 kDa proteolipid subunit	1.29963	0.00456903	1.19843	0.00614834
LOC110494060	contactin-2	-3.15	0	-2.41	0	atf3	cyclic AMP-dependent transcription factor ATF-3	4.84686	2.3618e-06	4.02754	2.7986e-11
Cell junction						LOC110499290	ovarian cancer G-protein coupled receptor 1-like	3.27852	0.000344388	3.10396	1.17638e-08
LOC110489744	band 4.1-like protein 3 isoform X2	-2.35	0	-1.6	0	LOC110524120	growth arrest and DNA damage-inducible protein GADD45 beta-like	1.48456	0.000521987	1.27878	0.00178508
LOC110510218	claudin-4	-4.32	0	-4.93	0	pck2	phosphoenolpyruvate carboxykinase [GTP], mitochondrial	4.58391	2.40659e-12	5.09653	1.73788e-13
Electron carrier activity						LOC110526416	retinal dehydrogenase 2-like	2.189	6.14672e-06	2.84969	4.59676e-09
LOC110520139	cytochrome c	2.81	0	2.84	0	LOC110510173	mitogen-activated protein kinase kinase kinase kinase 2-like isoform X3	-1.71463	0.000166519	-2.026	9.92458e-08
gene39023	PREDICTED: cytochrome c	1.78	0	1.47	0	LOC110508859	retinoic acid receptor RXR-gamma-A-like isoform X3	-1.87987	0.00764812	-2.04913	0.000568107
Nucleic acid binding transcription factor activity						LOC110539056	adenylate cyclase type 9-like	-2.75492	1.9506e-05	-2.98089	1.13128e-07
LOC110529274	proto-oncogene c-Fos	3.6	0	1.86	0.01	LOC110505526	RAS guanyl-releasing protein 1-like isoform X1	-2.08262	0.000201935	-2.17108	1.13271e-06
LOC110520978	basic leucine zipper transcriptional factor ATF-like 3	3.54	0	3.16	0	LOC110516834	gremlin-2-like	-3.03819	0.000307198	-2.9631	1.98798e-05
LOC110538297	uncharacterized	1.52	0	1.69	0	prkch	protein kinase C eta type isoform X1	-1.47344	0.00177498	-1.14689	0.00497572
LOC110507169	uncharacterized	2.48	0	2.76	0	LOC110534329	alpha-1D adrenergic receptor-like	-2.91555	2.02582e-05	-1.86462	0.000396214
LOC110538372	thyrotroph embryonic factor	2.18	0	2.76	0	LOC110492834	protocadherin-15-like	-2.30132	0.00661459	-2.21315	0.00157865
LOC110538239	transcription factor MafK-like isoform X1	2.75	0	1.97	0.01	LOC110536108	C3a anaphylatoxin chemotactic receptor-like isoform X1	-2.53652	1.70134e-07	-2.40176	1.17778e-06
gene31014	transcription factor jun-B-like isoform X1	4.17	0	2.91	0	xpc	xeroderma pigmentosum, complementation group C	-1.41932	0.00287082	-1.51775	0.000183628
LOC110523115	transcription factor AP-1	4.61	0	2.27	0	LOC110536213	alpha-2B adrenergic receptor-like	-5.06652	2.83882e-07	-2.18667	0.00234781
LOC110506482	aryl hydrocarbon receptor nuclear translocator-like protein 1 isoform X1	5.71	0	3.54	0	LOC101268902	bile acid receptor isoform X1	-3.32708	8.84095e-12	-1.61248	0.00518761
LOC110497480	fos-related antigen 2-like isoform X1	2.79	0	1.71	0	LOC110532751	plexin-B1-like	-5.18745	3.94087e-05	-2.43526	0.00277667
LOC110508783	cAMP-responsive element modulator-like isoform X1	2.58	0	1.73	0	LOC110532537	thyrotropin-releasing hormone receptor-like	-2.92612	0.00734068	-2.39415	0.00340353
LOC110488779	fos-related antigen 1-like isoform X2	4.15	0	2.7	0	LOC110505652	1-phosphatidylinositol 4,5-bisphosphate phosphodiesterase beta-1-like isoform X2	-2.51088	0.00058178	-1.70353	0.00626484
LOC110494563	transcription factor MafB-like	1.6	0	1.77	0	LOC110525833	alpha-2B adrenergic receptor-like	-3.72432	8.31219e-09	-2.12572	1.48782e-05
LOC110486304	transcription factor MafK-like isoform X1	3.07	0	1.6	0	LOC110509003	ephrin type-B receptor 3-like	-3.98	1.74565e-11	-4.68392	1.72629e-20
LOC110530248	cAMP-responsive element modulator-like isoform X1	2.2	0	2.1	0.01	LOC110496495	CD9 antigen-like isoform X1	-1.50441	0.00153575	-1.21277	0.00315352
LOC110486416	thyrotroph embryonic factor	2.2	0	1.6	0	LOC110501577	integrin beta-2-like	-1.4296	0.00909425	-1.67534	0.000114601
LOC110535540	cAMP-responsive element modulator-like isoform X2	6.4	0	5.5	0	LOC110520109	integrin alpha-6-like isoform X1	-2.49046	0.00418171	-4.28309	1.81028e-08
fosl1	fos-related antigen 1 isoform X1	6.53	0	4.52	0	LOC110523781	interleukin-7 receptor subunit alpha-like isoform X1	-2.47049	4.1167e-08	-2.51188	2.88209e-11
LOC110486494	uncharacterized	2.4	0	1.84	0	LOC110492618	inositol 1,4,5-trisphosphate receptor type 3-like	-1.58593	0.00141465	-1.46283	0.000707006
LOC100136256	junB protein	4.09	0	2.91	0	LOC110520235	inactive phospholipase C-like protein 1	-2.23049	3.18434e-05	-1.94618	2.96816e-05
fosl2	fos-related antigen 2 isoform X1	3.19	0	2.68	0	LOC110524573	discoidin domain-containing receptor 2-like isoform X1	-1.46684	0.0051578	-1.38469	0.00112577
LOC110510852	PR domain zinc finger protein 1-like, partial	6.49	0	3.02	0.01	LOC110534631	integrin alpha-8-like	-3.91668	3.43887e-06	-1.87502	0.00509487
LOC110491481	ETS translocation variant 4	2.73	0	1.75	0	LOC110520122	N-chimaerin-like	-2.66187	0.00469819	-3.86394	4.54469e-06
LOC110538479	transcription factor jun-B	2.11	0	1.41	0	LOC110519978	collagen alpha-3(VI) chain-like, partial	-3.69483	7.56305e-08	-4.22795	2.3507e-12
LOC110521440	nuclear factor interleukin-3-regulated protein-like	-2.89	0	-2.44	0	LOC110528350	metabotropic glutamate receptor 2-like	-3.61599	0.00494479	-4.25224	0.000103989
LOC110528304	uncharacterized	-1.26	0.01	-1.12	0.01	LOC110525514	L-lactate dehydrogenase A chain-like	-2.74898	0.00448952	-2.11685	0.00599814
LOC110520757	PREDICTED: COUP transcription factor 2-like isoform X1	-2.91	0	-1.72	0	LOC110489117	D(1) dopamine receptor-like	-4.07534	0.000178564	-2.97093	0.000190502
LOC110515126	eomesodermin-like	-1.77	0	-1.47	0.01	LOC110500054	insulin-like growth factor I isoform X1	-2.51242	1.39649e-06	-1.45165	0.00141372
LOC110529357	N-myc proto-oncogene protein-like isoform X1	-2.48	0	-2.62	0	LOC110505078	ADP-ribosylation factor-like protein 9	-2.20927	0.000299931	-2.24902	1.67245e-06
LOC110505367	transcription regulator protein BACH2-like	-2.9	0	-1.9	0.01	LOC110501266	P2Y purinoceptor 8-like isoform X1	-2.18964	0.00338743	-2.06085	0.000302196
LOC110515656	retinoic acid receptor beta-like isoform X2	-1.75	0	-1.64	0	LOC100653476	integrin alpha-4	-2.04031	0.000254852	-1.77858	0.000109066
transcription factor activity, protein binding						LOC110508734	protein patched homolog 1	-2.34398	0.000918818	-1.77667	0.0031585
LOC110522275	nuclear receptor coactivator 1	-2.33	0	-1.34	0	LOC110527466	opsin-3-like	-1.92003	0.00889178	-3.12951	8.89068e-07
lpin2	phosphatidate phosphatase LPIN2 isoform X1	1.7	0	1.3	0	LOC110532738	integrin beta-7-like isoform X1	-1.51559	0.00538767	-2.48167	3.14838e-09
structural molecule activity						ftz-f1	fushi tarazu factor 1	-2.00854	3.0878e-05	-1.31438	0.00207009
LOC110509613	tubulin alpha chain, testis-specific-like	1.37	0	1.84	0	LOC110525512	P2X purinoceptor 4-like	-3.54157	0.00427495	-2.55222	0.00416417
LOC110513696	tubulin alpha chain isoform X1	1.48	0	1.32	0.01	LOC110504831	platelet-derived growth factor receptor beta-like	-3.10541	3.9194e-10	-1.33088	0.00303821
LOC110490005	PREDICTED: tubulin beta-5 chain	3.54	0	1.5	0	LOC110515341	gremlin-2-like	-2.68056	0.00155684	-3.63693	1.37243e-07
LOC110496215	Tubulin beta chain	1.35	0	1.54	0	LOC110492329	semaphorin-3B-like	-2.7928	2.74572e-05	-3.63046	7.31003e-10
LOC110509632	39S ribosomal protein L51, mitochondrial-like	1.26	0.01	1.13	0.01	LOC110494058	phosphatidylinositol 4-phosphate 3-kinase C2 domain-containing subunit beta-like	-1.71169	0.000574364	-1.5173	0.00051485
Oncorhynchus_mykiss_newGene_22893	uncharacterized	2.02	0	2	0	LOC110504309	inactive phospholipase C-like protein 1	-2.39085	2.70689e-05	-2.22796	7.06026e-06
LOC110504922	PREDICTED: tubulin beta-4A chain-like	1.35	0	1.26	0	itga8	integrin alpha-8	-4.64461	0.00242093	-4.15167	0.000659683
LOC110491902	keratin, type I cytoskeletal 18-like	2.3	0	2.01	0	LOC110537622	C-X-C chemokine receptor type 3-2-like	-2.35	0.00138324	-5.06582	9.34133e-13
LOC110524214	40S ribosomal protein S27-like isoform X2	1.37	0	1.48	0	LOC110490753	plexin-C1-like	-1.74204	0.000812273	-1.44482	0.000302071
Oncorhynchus_mykiss_newGene_28226	uncharacterized	-4.42	0	-3.73	0	LOC110497935	RAS guanyl-releasing protein 1-like isoform X1	-1.65662	0.000705629	-1.22216	0.00559595
LOC110534017	spectrin beta chain, non-erythrocytic 1-like	-2.59	0	-2.18	0	Membrane part
Oncorhynchus_mykiss_newGene_26067	LOW QUALITY PROTEIN: nuclear pore complex protein Nup155-like	-2.21	0	-1.49	0	LOC110503281	N-acetyllactosaminide beta-1,3-N-acetylglucosaminyltransferase 2-like	1.65118	0.00359195	1.65271	0.00120196
LOC110528829	collagen alpha-1(XVIII) chain-like	-4.1	0	-1.41	0	LOC110532037	acid-sensing ion channel 1-like	3.92355	9.77778e-05	7.83904	2.75208e-62
LOC110508231	collagen alpha-4(IV) chain-like	-4.31	0	-3.18	0	LOC110491540	transmembrane protein 180-like	3.35089	0.00173345	1.99406	4.0194e-07
LOC110520673	synemin	-6.23	0	-3.54	0	LOC110494627	uncharacterized protein LOC110494627	2.85419	7.64973e-05	3.92963	0.0033818
Binding						LOC110502250	prominin-1-A-like isoform X1	3.24548	1.89901e-08	3.10534	5.96552e-09
LOC110533990	EH domain-containing protein 1-like	4.26667	1.80407e-14	2.60194	1.15629e-06	LOC100135968	interleukin 13 receptor alpha-2 isoform X1	2.9803	3.25527e-13	4.41355	0.00739006
LOC110529181	PR domain zinc finger protein 1-like	2.77369	0.000272689	2.7643	4.04888e-05	LOC110534151	leucine-rich repeat-containing protein 15-like	3.37061	0.00340013	2.53957	2.81519e-11
LOC100136180	TPA: arginase type IIb	2.99494	2.04657e-07	2.59535	3.47227e-06	LOC110488784	protein YIF1A-like isoform X2	2.41275	0.000921402	1.7323	0.000562718
LOC110506494	ADM-like	2.27707	1.26629e-07	3.21489	0.00588833	LOC110527669	syndecan-4-like	3.99219	2.82372e-10	1.35766	0.000694331
LOC110495515	protein CREG1-like	2.16682	1.35208e-06	1.37152	0.00160865	LOC110536506	uncharacterized protein LOC110536506	4.67369	0.00100575	3.55828	2.82858e-06
LOC110489499	C-type lectin domain family 4 member E-like	5.57774	6.39132e-15	4.89305	7.06857e-08	LOC110503750	mitochondrial fission factor-like	1.33151	0.00283288	1.1953	0.004741
LOC110509048	interleukin-11-like	6.9919	1.67712e-08	2.2983	0.000489899	LOC110501732	guanylate-binding protein 1-like	3.48486	1.07491e-15	2.3551	1.88575e-09
LOC110486642	interferon-induced 35 kDa protein homolog isoform X1	1.78847	0.000108311	1.47359	0.000122169	LOC110523606	transforming growth factor beta receptor type 3-like	1.39233	0.00438537	1.46138	0.00122987
aars	alanine--tRNA ligase, cytoplasmic	1.47258	0.00082357	1.45431	0.000397823	LOC110499148	disintegrin and metalloproteinase domain-containing protein 8-like isoform X1	2.22104	1.15157e-07	1.183	0.00386484
LOC110521391	fibulin-1-like isoform X1	5.46366	1.35211e-05	3.38251	2.73555e-06	lag-3	unnamed protein product	2.48334	0.00022885	2.86639	2.24071e-07
LOC110503636	smoothelin-like protein 2 isoform X1	4.87903	4.81249e-09	4.11831	1.28208e-07	LOC110492146	tumor necrosis factor receptor superfamily member 9-like	4.30911	3.50411e-06	1.72957	0.00582628
LOC110534812	plastin-3-like, partial	1.7511	0.00144926	2.7442	0.000114672	LOC110492848	semaphorin-4G-like, partial	3.42697	2.09721e-08	2.14055	6.45233e-06
LOC110485443	unnamed protein product	2.18649	2.98247e-05	1.67009	0.00568702	LOC110531313	phosphatidylcholine:ceramide cholinephosphotransferase 2-like	3.29491	2.03349e-05	3.17473	4.98743e-06
LOC110537521	drebrin-like	1.70945	0.00670425	1.58142	0.000504059	LOC110516872	mucin-5AC-like	2.20736	0.00734068	2.18272	0.0025375
LOC110487076	metalloproteinase inhibitor 2-like	4.50255	4.44479e-13	4.18251	1.68975e-10	LOC110509520	lymphocyte activation gene 3 protein-like	2.50681	0.000323998	3.13206	0.00160742
LOC110534110	UDP-glucose 6-dehydrogenase-like	4.40729	0.00198878	2.10707	0.00162396	LOC110534779	oxygen-dependent coproporphyrinogen-III oxidase, mitochondrial-like	1.35524	0.00259708	1.28864	0.00133256
LOC110494201	matrix metalloproteinase-19-like	5.81372	4.63641e-05	7.25798	0.00197146	LOC110498093	saccharopine dehydrogenase-like oxidoreductase	1.50976	0.000402719	1.1022	0.00809249
LOC110490385	ADM2-like	4.29188	5.81095e-07	6.36807	2.01909e-05	erg28	probable ergosterol biosynthetic protein 28	2.18009	1.24317e-05	2.26175	4.21555e-07
socs1	suppressor of cytokine signaling 1	4.28547	0.00198247	2.0278	0.000834057	LOC110490348	unnamed protein product	1.67819	0.00114366	1.5176	0.00178626
LOC110522173	enoyl-[acyl-carrier-protein] reductase, mitochondrial-like	6.27663	4.0852e-19	5.03817	1.28537e-32	LOC110538679	phospholipid phosphatase 3-like	2.01589	0.00426696	2.21344	6.13253e-07
socs2	suppressor of cytokine signaling 2	2.72771	0.0010089	1.35664	0.00866695	slc7a5	large neutral amino acids transporter small subunit 1	2.72159	0.000193292	2.91339	3.27837e-12
LOC110527786	macrophage-stimulating protein receptor-like	3.00498	4.37945e-06	2.18942	5.76331e-06	LOC110497831	sphingosine-1-phosphate phosphatase 1-like	2.25004	3.9087e-08	1.15993	0.00500228
LOC110526366	ADM-like	3.3159	1.16844e-08	5.27378	0.0032912	LOC110535367	transferrin receptor protein 1-like	1.48036	0.000847072	2.03486	2.2007e-06
LOC110505325	Krueppel-like factor 11	1.52955	0.000402719	1.65235	2.45443e-05	LOC110496101	transmembrane protein 268-like	1.43482	0.000860709	1.1637	0.00477544
LOC110532729	nascent polypeptide-associated complex subunit alpha-like isoform X1	1.56719	0.000408579	1.16549	0.00605076	LOC110526336	CD276 antigen-like isoform X1	1.78699	0.000129188	2.7117	3.77287e-08
LOC110487074	metalloproteinase inhibitor 2-like isoform X1	2.07311	0.00661459	1.84892	0.00924606	cd209	CD209 molecule	5.30714	1.92645e-14	4.52129	8.69197e-15
wars	tryptophan--tRNA ligase, cytoplasmic	1.86609	4.9255e-06	1.93992	2.59654e-07	LOC110532146	sodium-coupled neutral amino acid transporter 3-like	2.42727	9.28029e-08	1.96817	2.38034e-05
LOC110486548	unnamed protein product	2.06452	0.000230969	1.58948	0.00188237	LOC110515036	OX-2 membrane glycoprotein-like	7.6463	6.10807e-11	4.02682	0.00133503
LOC110507462	HHIP-like protein 1	2.53794	0.00599722	4.44065	4.77852e-15	LOC110509962	unnamed protein product	1.50685	0.000407045	1.27096	0.001733
LOC110497949	thrombospondin-1-like	3.77806	2.90118e-06	2.34226	7.94815e-06	slc1a5	neutral amino acid transporter B(0)	2.93494	0.000279208	2.6872	1.04717e-05
nars	asparagine--tRNA ligase, cytoplasmic	2.19684	1.20588e-07	2.43937	7.89972e-10	LOC110534152	cationic amino acid transporter 3-like	1.87018	0.000305115	1.6805	2.59976e-05
LOC110521368	AFG3-like protein 1	1.64024	0.000103946	2.60811	1.25576e-06	rnf185	E3 ubiquitin-protein ligase RNF185	1.32109	0.0026013	1.19883	0.00318603
LOC110528297	latent-transforming growth factor beta-binding protein 1-like isoform X1	2.15938	1.26629e-07	1.94848	3.93684e-07	LOC110493683	mucolipin-1-like	2.34049	5.56386e-08	1.86737	1.25161e-05
LOC110528325	peptidyl-prolyl cis-trans isomerase FKBP5-like	3.95903	1.63619e-09	2.96598	0.000761646	LOC110538188	hyaluronan synthase 1-like	8.54144	9.14517e-08	4.28581	1.57134e-05
znrf1	E3 ubiquitin-protein ligase ZNRF1	4.11191	1.28927e-24	3.45004	3.35728e-08	LOC110485628	uncharacterized protein LOC110485628 isoform X1	1.82763	0.000600776	1.49256	0.00472372
LOC110506579	aspartate aminotransferase, mitochondrial-like	2.2936	2.51743e-08	2.22117	9.44137e-09	LOC110491374	phosphatidylcholine:ceramide cholinephosphotransferase 1-like	2.04531	8.85579e-07	1.14833	0.0057262
mmp	matrix metalloproteinase	6.28332	1.69223e-08	7.83562	8.98787e-08	LOC110486142	uncharacterized protein LOC110486142 isoform X1	3.44601	0.000531218	3.34042	4.87394e-05
LOC110505629	hypoxia-inducible factor 1-alpha-like isoform X1	1.58153	0.000205065	2.04681	2.11079e-07	LOC110537206	gamma-glutamyltransferase 5-like isoform X1	3.71424	7.13568e-07	4.39789	6.25178e-06
LOC110491055	RNA-binding motif, single-stranded-interacting protein 2-like	3.38857	0.00181693	2.55559	0.000608616	retreg1	reticulophagy receptor FAM134B isoform X1	2.83649	0.00268312	1.73385	0.00312696
LOC110493714	importin subunit alpha-1-like	1.3342	0.00195085	1.13719	0.0054701	LOC110506452	CD276 antigen-like	2.98513	8.05417e-12	2.70133	0.000236742
LOC110508895	mitochondrial import inner membrane translocase subunit TIM44-like	3.03419	1.88645e-05	2.38285	0.004522	LOC110530494	HIG1 domain family member 1A, mitochondrial-like isoform X1	2.77354	5.07533e-06	2.37837	8.1525e-09
LOC110487736	endonuclease domain-containing 1 protein-like, partial	7.37339	2.54306e-12	6.67064	3.21732e-09	LOC110494321	glycoprotein-N-acetylgalactosamine 3-beta-galactosyltransferase 1-B-like	2.18692	6.07574e-08	1.2519	0.00231726
LOC110488853	adhesion G protein-coupled receptor E2-like isoform X1	2.06969	0.00499773	2.47981	2.65601e-06	LOC110512281	unnamed protein product	6.15935	5.66454e-05	7.8294	0.000208947
LOC110535558	kinesin-1 heavy chain-like	1.85363	7.55823e-06	1.23684	0.00213557	LOC110506163	tumor necrosis factor receptor superfamily member 11B-like	2.90911	8.88299e-13	2.08024	0.00545526
LOC101268901	insulin-like growth factor binding protein-1a precursor	4.25525	2.96501e-25	5.10479	1.56415e-07	LOC110528241	HIG1 domain family member 1A, mitochondrial-like	1.46383	0.000616128	1.71029	8.42233e-06
LOC110537909	uncharacterized protein LOC110537909	1.86612	1.77094e-05	1.78099	1.1995e-05	LOC110520640	CD276 antigen-like isoform X1	1.95509	5.98272e-06	1.3486	0.00260421
LOC110500477	prostaglandin reductase 1-like	2.36594	0.00061412	2.96402	0.000219461	slc3a2	4F2 cell-surface antigen heavy chain	2.58175	4.31982e-06	3.44714	1.47775e-05
LOC110500096	ADM2-like	3.57237	1.76448e-05	3.25618	2.12364e-06	ficd	adenosine monophosphate-protein transferase FICD	1.37027	0.00240574	1.14518	0.00842573
LOC110524214	40S ribosomal protein S27-like isoform X2	1.36816	0.00191792	1.48088	0.000257152	LOC110538452	intercellular adhesion molecule 1-like isoform X1	2.25113	9.89501e-05	3.09985	3.07776e-12
LOC110537830	MAP kinase-interacting serine/threonine-protein kinase 1-like isoform X1	3.02981	6.65478e-07	1.65476	1.77676e-05	LOC110491526	zinc metalloproteinase-disintegrin-like 4a isoform X1	1.59162	0.00199641	1.63413	0.00066934
mcmdc2	MCM domain-containing protein 2	2.68872	1.32659e-11	1.41543	0.000576524	LOC110490528	E3 ubiquitin/ISG15 ligase TRIM25-like	3.61564	6.14672e-06	2.96761	5.01082e-05
LOC110492007	LIM domain and actin-binding protein 1-like isoform X1	4.33928	4.88287e-06	2.51	1.16224e-09	LOC110525945	phospholipid phosphatase 1-like	3.64742	2.30429e-18	1.91262	5.2643e-07
LOC110538156	synaptic vesicle membrane protein VAT-1 homolog	3.29497	1.10627e-08	4.50693	1.09796e-16	LOC110500495	matrix metalloproteinase-14-like	2.0996	1.54209e-05	2.3061	1.8519e-09
LOC110504538	ras GTPase-activating protein-binding protein 1-like isoform X1	2.03208	6.80334e-07	1.17263	0.00675637	LOC110507500	unnamed protein product	3.3367	2.42586e-07	3.77961	2.40449e-17
LOC110500669	activated CDC42 kinase 1-like	3.65462	4.75472e-10	2.6046	0.00076461	LOC110508541	mucolipin-3-like	6.68255	1.38344e-10	4.88309	2.84059e-10
LOC100301666	C type lectin receptor B	7.50351	5.11602e-35	5.35763	1.77996e-11	LOC110529362	XK-related protein 5-like	5.63252	5.42676e-05	5.80748	3.38596e-13
LOC110504792	gastrotropin-like	2.71216	0.000740414	4.66042	2.63483e-12	LOC110490620	mitochondrial-processing peptidase subunit beta-like	1.31859	0.00428432	1.45751	0.000383033
LOC110528485	protein-glutamine gamma-glutamyltransferase 2-like	2.16474	2.55569e-05	3.06765	0.00638367	LOC110500519	erythropoietin-like isoform X2	4.45032	1.21379e-07	3.79454	2.19831e-06
LOC110520025	aspartate--tRNA ligase, cytoplasmic-like	1.264	0.00534617	1.23816	0.00345677	LOC100136275	CTLA4-like protein precursor	3.10377	9.51115e-05	2.14306	0.00839866
LOC110532036	glycerol-3-phosphate dehydrogenase [NAD(+)], cytoplasmic	3.20206	5.44343e-06	4.50356	2.68671e-19	LOC110535233	B-cell receptor CD22-like	3.28127	5.61422e-13	1.80153	1.08616e-05
LOC110494097	peptidyl-prolyl cis-trans isomerase FKBP5-like	5.62748	7.59228e-29	5.61683	7.98676e-29	LOC110511826	unnamed protein product	2.02415	0.000181757	2.09387	4.39622e-08
LOC100136685	proline-serine-threonine phosphatase-interacting protein 2	1.33359	0.00219368	1.23724	0.00255197	ly75	lymphocyte antigen 75 precursor	1.95085	0.00589398	1.49694	0.000271481
LOC110500133	6-phosphofructo-2-kinase/fructose-2,6-bisphosphatase 3-like isoform X2	2.49857	2.91339e-07	1.87478	2.85038e-05	LOC110494980	synaptophysin-like protein 1	1.16519	0.00827483	1.27505	0.00161268
mthfd1l	monofunctional C1-tetrahydrofolate synthase, mitochondrial isoform X1	2.38621	2.35573e-09	2.33395	5.40655e-10	LOC110522048	adenosine 3&apos;-phospho 5&apos;-phosphosulfate transporter 1-like	1.47671	0.00379935	1.51168	0.000960473
LOC110496128	PR domain zinc finger protein 1-like isoform X1	4.51276	1.62534e-28	4.02648	0.000871355	LOC110528727	sodium/potassium-transporting ATPase subunit beta-233-like	1.78496	0.00393152	1.71138	3.89833e-05
LOC110498670	annexin A2-B-like	1.7638	0.000346887	1.90667	0.00102656	slc2a6	solute carrier family 2, facilitated glucose transporter member 6	3.69489	1.20998e-14	2.38231	7.24886e-09
LOC110509613	tubulin alpha chain, testis-specific-like	1.3731	0.00202209	1.844	1.93786e-06	ifngr1	interferon gamma receptor 1 precursor	2.29175	2.29826e-07	1.73579	0.000125107
LOC110526797	cysteine--tRNA ligase, cytoplasmic-like	3.01327	0.000219898	2.69728	7.55324e-07	LOC110524083	podocin-like	5.95625	2.99185e-11	6.07688	0.00552566
LOC110532399	E3 ubiquitin/ISG15 ligase TRIM25-like	5.0366	1.27641e-09	5.753	5.91021e-18	LOC110530599	matrix metalloproteinase-14-like	5.63118	9.971e-18	4.56711	1.26893e-08
LOC110533811	plastin-3	1.53852	0.000600456	1.57864	0.000162812	LOC110533969	4F2 cell-surface antigen heavy chain-like isoform X1	1.74847	3.1793e-05	2.38867	2.54248e-06
LOC110536048	L-serine dehydratase/L-threonine deaminase-like	8.98285	8.18838e-36	7.56102	6.20686e-28	LOC110530280	25-hydroxycholesterol 7-alpha-hydroxylase-like	2.01547	0.000122946	1.77296	1.88867e-05
ube2l3	ubiquitin-conjugating enzyme E2 L3	1.19245	0.00830931	1.20315	0.00419808	LOC110485518	heme oxygenase-like isoform X1	1.5812	0.00650332	2.04717	0.000138054
LOC110489568	methionine synthase reductase-like	4.44417	2.81052e-07	3.21485	2.86323e-10	LOC110498943	mitochondrial import inner membrane translocase subunit Tim23-like	1.2445	0.00735105	1.44263	0.00038789
LOC110538108	eukaryotic translation initiation factor 1B	1.52216	0.000285793	1.84948	1.11964e-06	LOC110531632	neutral amino acid transporter A-like, partial	4.01495	0.00021281	4.15007	7.61293e-08
LOC110494837	5-aminolevulinate synthase, nonspecific, mitochondrial-like	3.46829	5.87074e-12	2.22635	2.84128e-07	LOC110536273	zinc metalloproteinase-disintegrin-like brevilysin H2a	3.73557	0.000446603	2.00515	2.20137e-06
rnf185	E3 ubiquitin-protein ligase RNF185	1.32109	0.0026013	1.19883	0.00318603	LOC110520076	unnamed protein product	5.8778	0.00234462	2.78414	0.00108524
LOC110532757	serine--tRNA ligase, cytoplasmic-like	3.07544	5.6829e-13	1.81474	2.60265e-06	LOC110523955	programmed cell death 1 ligand 2-like isoform X1	4.19473	0.000197376	2.54969	3.00532e-11
LOC110506234	sorting nexin-10B-like	3.66077	1.28328e-13	2.5837	0.000158727	LOC110499946	E3 ubiquitin/ISG15 ligase TRIM25-like	4.24403	2.34744e-25	3.85932	1.11023e-14
LOC110507169	uncharacterized protein LOC110507169 isoform X1	2.47693	0.00045485	2.76116	0.000347906	LOC110486049	metalloreductase STEAP4-like	3.2413	4.65321e-08	3.23238	0.00101182
LOC110486186	eukaryotic translation initiation factor 1B	1.58592	0.0011828	1.48926	0.00109347	LOC110514021	CD83 antigen-like	3.74741	3.60324e-05	1.93695	0.000928213
LOC110525414	Krueppel-like factor 9	4.17695	4.57461e-25	3.93093	4.23081e-24	mettl24	methyltransferase-like protein 24	-6.67633	1.71151e-05	-2.12367	0.00950175
LOC110537502	GTPase Era, mitochondrial isoform X1	1.84883	1.79988e-05	2.02266	0.000134892	LOC110526426	protogenin A-like	-4.0358	0.000153174	-2.32038	0.00314462
LOC110502438	FYVE, RhoGEF and PH domain-containing protein 6-like	5.5956	1.50439e-05	3.87048	1.97368e-06	LOC110526307	cadherin-15-like	-2.73644	1.29408e-06	-1.65583	0.000279603
LOC110513696	tubulin alpha chain isoform X1	1.48037	0.00293561	1.324	0.00460828	LOC110535571	E3 ubiquitin-protein ligase RNF152-like	-1.55359	0.00282612	-1.30469	0.00463209
LOC110530669	glutamate decarboxylase 1-like isoform X1	2.62558	1.8707e-05	1.78943	0.0083658	cblb	E3 ubiquitin-protein ligase CBL-B isoform X1	-1.34862	0.00407936	-1.65317	1.8476e-05
LOC110491933	probable E3 ubiquitin-protein ligase DTX3	2.22515	3.18761e-07	2.71603	1.81043e-12	LOC110500422	signaling lymphocytic activation molecule-like isoform X1	-1.99882	2.80681e-05	-2.74201	1.26637e-12
LOC100136244	unnamed protein product	3.37285	1.25173e-05	3.90902	0.00792388	LOC110523652	leucine-rich repeat transmembrane neuronal protein 4-like	-2.77192	1.90301e-05	-1.73175	0.00179147
LOC110486499	phenylalanine--tRNA ligase alpha subunit	1.68876	9.15763e-05	1.72856	1.62777e-05	LOC110508326	myelin protein P0-like isoform X4	-2.41348	8.09057e-06	-2.35934	7.26928e-07
LOC100136179	arginase-1	4.98862	9.81579e-29	4.3392	2.08892e-25	LOC110530502	GREB1-like protein isoform X2	-2.84385	5.89122e-09	-2.07064	8.61257e-07
LOC110506373	pleckstrin homology domain-containing family F member 2-like	5.39733	4.05398e-14	1.76293	0.000860273	LOC110525590	solute carrier family 15 member 4-like	-2.01828	0.00860197	-2.21662	5.84192e-05
LOC110494372	ATPase family AAA domain-containing protein 3-like	1.5135	0.000853962	1.52992	0.000229954	LOC110494929	synaptogyrin-1-like isoform X2	-2.23662	1.8357e-06	-5.37705	7.86866e-32
farsb	phenylalanine--tRNA ligase beta subunit	1.56133	0.00035295	1.78325	1.01062e-05	LOC110538653	tumor necrosis factor receptor superfamily member 16-like	-5.3251	6.11568e-14	-3.76424	8.88956e-12
LOC110491853	serine--tRNA ligase, cytoplasmic-like	3.88359	1.73347e-13	3.22353	4.63099e-08	LOC110494320	beta-1,4 N-acetylgalactosaminyltransferase 1-like	-9.4855	1.25777e-11	-2.03357	0.00771418
LOC110506482	aryl hydrocarbon receptor nuclear translocator-like protein 1 isoform X1	5.70909	1.70279e-16	3.54336	2.31804e-05	LOC110508465	cytokine receptor common subunit gamma-like	-2.52073	0.000414195	-2.72896	3.29077e-06
LOC110537202	E3 ubiquitin-protein ligase RNF34-like	6.30236	1.71092e-06	4.09603	0.000253551	tmem63c	calcium permeable stress-gated cation channel 1	-1.37335	0.00340013	-1.55055	7.39854e-05
LOC110508783	cAMP-responsive element modulator-like isoform X1	2.57652	9.97168e-05	1.73435	0.00207009	LOC110508193	glypican-1-like	-1.6441	0.00210911	-1.72379	6.15287e-05
LOC100136612	hemopexin	2.98658	0.00101454	3.49604	0.00100436	LOC110488308	semaphorin-6D-like	-2.54949	1.61923e-08	-1.60136	3.81917e-05
LOC110492316	inosine-5&apos;-monophosphate dehydrogenase 2-like isoform X1	1.95064	1.70849e-05	1.31364	0.00600849	LOC110494487	receptor-type tyrosine-protein phosphatase gamma-like	-1.89184	0.000520035	-1.70987	0.000374512
LOC110529418	ectonucleotide pyrophosphatase/phosphodiesterase family member 1-like	1.84558	8.6977e-06	4.05389	4.77162e-14	LOC110534670	neural-cadherin-like	-3.3232	2.36584e-05	-2.03393	0.00154105
LOC110530857	NADH dehydrogenase [ubiquinone] flavoprotein 2, mitochondrial-like isoform X1	1.18351	0.00832818	1.27725	0.00156217	LOC110532270	laminin subunit beta-2-like isoform X1	-2.65401	4.33232e-09	-1.44151	0.000283128
LOC110529274	proto-oncogene c-Fos-like	3.5966	2.57752e-07	1.85776	0.00905941	LOC110535480	noelin-3-like isoform X1	-2.99146	0.00152908	-2.45953	0.00108524
LOC110520259	tumor necrosis factor-inducible gene 6 protein-like	6.97221	2.13554e-38	6.74764	7.65053e-52	LOC110486699	tumor necrosis factor receptor superfamily member 16-like	-4.33901	1.19806e-11	-2.98024	9.78049e-09
LOC110506002	arginase-2, mitochondrial-like	2.70119	4.87806e-07	2.51208	9.91122e-09	LOC110505015	protocadherin-18-like isoform X1	-2.47144	2.44114e-06	-2.02697	1.79802e-07
LOC110513699	prostaglandin reductase 1-like	1.70087	0.00756459	1.16649	0.00413417	soga3	protein SOGA3	-3.75708	1.16942e-09	-2.46139	1.35499e-06
LOC110503465	peptidoglycan recognition protein 1-like isoform X1	5.43698	2.54803e-33	2.95792	0.00138925	LOC110532855	uncharacterized protein LOC110532855	-1.82653	0.00207283	-1.86255	0.000274172
LOC110529158	L-threonine 3-dehydrogenase, mitochondrial-like	2.44062	9.86302e-10	1.90605	0.000594204	LOC110493696	myeloid-associated differentiation marker-like	-1.43651	0.00347322	-1.98461	2.18802e-06
LOC110507705	max-binding protein MNT-like isoform X1	2.11706	0.00905893	1.16554	0.00451201	LOC110487968	TLR4 interactor with leucine rich repeats-like	-2.80387	0.00735105	-2.43873	0.00260358
LOC110488848	zinc-binding protein A33-like	1.3637	0.00246003	1.81896	2.87252e-06	LOC110502984	p53 apoptosis effector related to PMP-22-like	-2.86805	1.15987e-05	-1.74663	0.00161268
egln3	egl nine homolog 3	2.38714	4.70204e-06	3.25052	4.59413e-15	LOC110527664	CMP-N-acetylneuraminate-beta-galactosamide-alpha-2,3-sialyltransferase 2-like	-1.76153	0.000118277	-1.28755	0.00113562
LOC110538291	phenylalanine--tRNA ligase alpha subunit-like	1.63679	0.000105437	1.74458	5.47097e-06	LOC110520359	tumor necrosis factor receptor superfamily member EDAR-like	-5.44714	0.000250944	-4.3114	2.12364e-06
me2	NAD-dependent malic enzyme, mitochondrial	1.35489	0.0048795	1.23629	0.00639318	LOC110523479	interleukin-31 receptor subunit alpha-like isoform X2	-1.36915	0.00348482	-1.10762	0.00744208
rexo2	oligoribonuclease, mitochondrial	1.38631	0.00201958	1.96831	2.89678e-07	LOC110496444	thrombospondin type-1 domain-containing protein 7A-like isoform X1	-3.10176	2.08259e-05	-1.94287	0.000245967
sptbn5	spectrin beta chain, non-erythrocytic 5	4.98796	4.67682e-07	2.8521	4.11157e-05	chst15	carbohydrate sulfotransferase 15	-2.34827	3.05599e-06	-1.28178	0.00448572
LOC110496156	adenylate kinase 2, mitochondrial isoform X1	1.57523	0.000378463	1.6439	6.58944e-05	LOC110486215	plexin domain-containing protein 1-like	-8.27013	4.03373e-20	-2.42167	3.14358e-06
LOC110538511	unnamed protein product	2.05759	0.000320124	1.40477	0.00740768	LOC110494010	aquaporin-7-like	-1.82599	0.000174467	-1.22116	0.00495413
LOC110493405	fibulin-1-like	2.74047	0.00694885	3.73552	3.95955e-07	LOC110500217	leucine-rich repeat neuronal protein 3-like	-2.14437	0.00460314	-2.23766	0.000279954
LOC110496690	four and a half LIM domains protein 3-like	3.08688	0.000879038	5.65238	0.000429208	LOC110535471	negative regulator of reactive oxygen species-like	-1.28416	0.00687062	-1.11155	0.00734903
LOC110494292	6-phosphofructo-2-kinase/fructose-2,6-bisphosphatase 4-like isoform X2	3.62749	0.00012287	1.3901	0.0012114	ncam1	neural cell adhesion molecule 1 isoform X1	-4.78011	5.32811e-10	-1.5439	0.00888075
LOC110521648	F-box/LRR-repeat protein 5-like isoform X1	2.41963	3.13271e-05	1.50936	0.000191546	LOC110486540	phosphoinositide 3-kinase regulatory subunit 6-like isoform X1	-1.69999	0.0011195	-1.33721	0.00379464
gtpbp2	GTP-binding protein 2	1.36069	0.00649627	2.52275	0.0013257	LOC110485307	transmembrane channel-like protein 6	-2.02257	0.00793044	-1.7608	0.00454656
LOC110527709	cytidine deaminase-like	2.63654	1.45503e-10	2.92927	3.99393e-13	LOC110497643	calmin-like	-2.87013	0.000486016	-1.94526	0.003603
LOC110485561	dnaJ homolog subfamily A member 3, mitochondrial-like	1.68785	0.00860289	1.56997	0.00750539	LOC110501803	solute carrier family 15 member 2-like	-4.18713	1.2753e-17	-4.2561	1.09715e-24
LOC100136663	leukotriene b4 12-hydroxydehydrogenase/15-ketoreductase	1.85567	9.22035e-06	1.50435	0.000160254	phex	phosphate-regulating neutral endopeptidase	-1.53887	0.0062443	-1.78296	0.000279954
LOC110534308	SPARC-like protein 1	7.70457	9.83691e-29	8.02484	1.37782e-10	LOC110522231	scavenger receptor class A member 5-like	-5.17279	0.0001658	-2.73682	0.004524
LOC110500408	tripartite motif-containing protein 47-like	3.90823	6.86729e-14	2.76095	2.47481e-06	LOC110537395	solute carrier family 12 member 9-like isoform X1	-2.34887	2.48421e-07	-1.83548	2.04841e-06
LOC110501915	disintegrin and metalloproteinase domain-containing protein 23-like, partial	-3.69761	1.90595e-07	-1.90429	0.000934468	LOC110503899	uncharacterized protein LOC110503899 isoform X1	-2.18096	1.91484e-06	-2.71535	1.01418e-12
gaa	lysosomal alpha-glucosidase	-2.3976	1.62585e-05	-1.3408	0.00641691	LOC110496783	low-density lipoprotein receptor-related protein 1B-like	-3.78094	1.62207e-06	-1.75908	0.00149939
LOC110534702	uncharacterized protein LOC110534702 isoform X1	-1.95316	0.00257249	-1.88712	0.000789114	LOC110492485	sodium- and chloride-dependent taurine transporter-like	-1.82259	0.000200583	-1.99076	7.87211e-07
LOC110519702	transcription factor HIVEP3-like isoform X1	-1.57248	0.000699568	-1.52738	0.000126844	LOC110524808	retinoic acid receptor responder protein 3-like	-4.60305	8.77431e-15	-2.36034	5.56078e-07
LOC100136260	cathepsin K isoform X2	-2.89423	2.06622e-10	-1.69174	9.84961e-06	LOC110538663	acid-sensing ion channel 2-like	-4.00111	4.36188e-07	-1.86844	0.00253753
LOC110500252	poly [ADP-ribose] polymerase 12-like	-1.4007	0.00409735	-1.37024	0.00140734	LOC110490014	cadherin-6-like	-3.82381	5.1634e-09	-2.71128	4.19181e-07
LOC110501531	myosin light chain kinase, smooth muscle-like isoform X1	-2.77126	0.00458369	-2.76431	0.00103227	LOC110498810	leukocyte antigen CD37-like isoform X1	-2.24113	2.65321e-05	-3.30302	1.07392e-14
LOC110538314	trypsin-3	-1.9138	0.000125066	-1.38711	0.00191734	LOC110521744	cadherin-2-like	-3.69406	0.000171926	-2.73073	0.000317126
LOC110488629	B-cell receptor CD22-like isoform X1	-4.71971	5.01224e-11	-2.42412	6.15569e-06	LOC110513673	shaker-related potassium channel tsha2-like	-1.85713	0.00100575	-3.56294	4.07389e-11
nlrc3	NLR family CARD domain-containing protein 3 isoform X1	-1.80072	7.96929e-05	-1.74727	6.15569e-06	LOC110505482	unnamed protein product	-1.42597	0.00655611	-2.65873	4.2232e-11
LOC110499657	lymphatic vessel endothelial hyaluronic acid receptor 1-like isoform X1	-3.07432	2.65321e-05	-2.24385	0.000185893	LOC110525897	netrin receptor UNC5D-like isoform X1	-3.9896	0.00155548	-3.48537	0.000389713
LOC110489844	uncharacterized protein LOC110489844	-3.98748	8.45171e-05	-2.46044	0.00195004	LOC110497647	leucine-rich repeat transmembrane protein FLRT2-like	-2.50054	0.00212176	-2.12797	0.00179666
LOC110532105	nucleolar protein 4-like isoform X1	-2.43978	0.000159863	-2.12219	0.000133415	LOC110505982	osteoclast stimulatory transmembrane protein-like isoform X1	-2.32023	0.00189447	-2.04308	0.00113452
LOC110485905	protein AF-17-like	-2.13111	2.46734e-06	-1.83969	1.29519e-06	LOC110528822	polymeric immunoglobulin receptor-like isoform X1	-1.84944	0.00232428	-2.98129	1.21514e-09
LOC100136305	insulin-like growth factor-binding protein 4 isoform X1	-1.70129	0.00682499	-1.73089	0.00400005	LOC110499069	transmembrane protein 106B-like	-2.03204	1.1153e-05	-1.90687	6.1284e-07
galnt13	polypeptide N-acetylgalactosaminyltransferase 13 isoform X2	-4.54094	0.0020921	-3.32355	0.000155059	LOC110503919	neural-cadherin-like	-2.74315	0.0049091	-3.90873	3.29199e-06
spen	msx2-interacting protein isoform X4	-1.81597	9.1857e-05	-1.50024	0.000158253	LOC110509423	LOW QUALITY PROTEIN: tyrosine-protein kinase receptor UFO-like, partial	-3.37836	3.11103e-06	-1.5807	0.00890246
LOC110508481	toll-like receptor 12 isoform X1	-2.05975	7.0819e-06	-2.39027	1.08051e-09	LOC110509742	transmembrane protein 132D-like	-3.62168	3.2094e-09	-1.84184	3.31925e-05
LOC110535144	transcription activator BRG1-like	-1.6424	0.000329293	-1.30846	0.00109234	LOC110532531	solute carrier family 52, riboflavin transporter, member 3-A-like	-3.64613	0.00298716	-2.50129	0.00306487
LOC110498377	transcription regulator protein BACH2-like	-3.25306	0.000493658	-3.0031	3.47971e-05	LOC110531298	tetraspanin-2-like	-1.34394	0.0076783	-1.74244	4.61843e-05
LOC110528282	serine/threonine-protein kinase 10-like isoform X1	-1.27689	0.00731012	-1.21554	0.00256168	LOC110530407	laminin subunit alpha-3-like	-2.91906	1.19709e-08	-1.88041	1.74682e-05
LOC110531756	pre-mRNA-splicing factor ATP-dependent RNA helicase DHX15-like isoform X1	-2.24541	2.33684e-05	-1.23177	0.00934361	LOC110535463	carbohydrate sulfotransferase 2-like	-2.18291	0.000194545	-1.48106	0.00409324
LOC110527739	protein phosphatase 1 regulatory subunit 12B-like	-2.37013	0.00547592	-2.98503	3.00252e-05	LOC110495708	tetraspanin-3-like isoform X1	-1.79252	0.00565266	-1.43169	0.00978714
pltp	phospholipid transfer protein	-1.87953	0.000159863	-1.50881	0.000124089	LOC110492399	cadherin-like protein 26	-3.09186	3.40797e-05	-3.18861	1.21619e-07
LOC110524435	torsin-1A-like isoform X1	-1.87453	0.000237579	-1.40122	0.00224425	biologcal regulation
LOC110498147	heterogeneous nuclear ribonucleoprotein R isoform X2	-1.76688	0.000545128	-1.85954	2.5481e-05	LOC110493449	transcription factor jun-B-like isoform X1	4.17476	9.93985e-11	2.91143	8.56607e-05
LOC110498517	unnamed protein product	-5.37879	0.000339811	-2.26489	0.00972705	LOC110494474	solute carrier family 2, facilitated glucose transporter member 1-like	1.51106	0.000855398	3.80315	0.00510708
LOC110530253	Krueppel-like factor 6	-1.98344	1.25618e-05	-1.15539	0.00507048	LOC110493407	phosphoglycerate mutase 1	1.72859	0.000112484	2.15641	3.91585e-07
LOC110503322	multiple epidermal growth factor-like domains protein 6	-4.74576	0.00021519	-3.06917	0.000253252	LOC110493544	phosphoinositide 3-kinase regulatory subunit 6-like	1.63003	9.09438e-05	1.09942	0.00802222
LOC110507635	protein phosphatase 1L-like	-2.92761	0.00579659	-2.72253	0.000745515	socs2	suppressor of cytokine signaling 2	2.72771	0.0010089	1.35664	0.00866695
LOC110525956	fatty acid-binding protein, liver-type-like	-2.18244	4.17092e-05	-3.60028	2.03752e-13	LOC110510025	calpain-5-like	2.64144	9.039e-05	2.61513	0.000396159
LOC110502303	kynurenine 3-monooxygenase-like isoform X1	-1.7264	0.00140126	-1.7136	0.000297968	LOC110485802	phosphoinositide 3-kinase regulatory subunit 6-like isoform X1	2.16526	4.01486e-07	1.60308	2.6106e-05
LOC110535829	zinc finger protein 462-like	-1.8675	6.7705e-05	-1.9268	6.23854e-07	tfpi2	tissue factor pathway inhibitor 2 isoform X1	4.4558	1.4407e-15	4.00755	8.14505e-07
LOC110521409	SRSF protein kinase 2-like isoform X2	-1.89007	0.000105646	-1.90451	7.06026e-06	LOC110530248	cAMP-responsive element modulator-like isoform X1	2.20018	5.0975e-05	2.06145	0.00434025
LOC110530617	zinc finger protein 503-like	-3.0457	2.03867e-07	-1.91334	2.92192e-05	agt	angiotensinogen	7.36728	5.16945e-56	8.20135	8.46977e-41
LOC110505834	mRNA decay activator protein ZFP36L1-like	-1.40609	0.00764662	-1.75261	3.00252e-05	LOC110504465	dual specificity protein phosphatase 1-like	3.4763	1.54354e-15	2.88565	1.01418e-12
LOC110534017	spectrin beta chain, non-erythrocytic 1-like	-2.58634	3.05599e-06	-2.17839	1.3791e-06	LOC110488318	F-actin-uncapping protein LRRC16A-like isoform X1	5.00704	0.00207595	4.22864	0.000343948
LOC110503706	serine/arginine-rich splicing factor 7-like isoform X1	-1.39045	0.00460648	-1.78058	2.2636e-05	gbg12	guanine nucleotide-binding protein G(I)/G(S)/G(O) subunit gamma-12-like isoform X1 [Oncorhynchus kisutch]	1.39502	0.00132319	1.81775	3.69463e-06
LOC110526217	low choriolytic enzyme-like	-2.28502	0.000103946	-3.09532	2.95195e-09	id1	DNA-binding protein inhibitor ID-1	1.23792	0.00669284	2.4259	3.0239e-10
LOC110525955	fatty acid binding protein 1-B.1-like isoform X2	-2.66209	0.00051811	-3.22292	2.39807e-05	LOC110487960	dual specificity protein phosphatase 1-like	4.23381	8.97097e-11	2.7376	1.71955e-05
LOC110502795	dual specificity mitogen-activated protein kinase kinase 6	-3.66189	1.69969e-08	-1.99335	0.000131093	LOC110520142	caspase-8-like isoform X1	1.5094	0.00711178	2.89783	0.00149939
LOC110491362	NACHT, LRR and PYD domains-containing protein 12-like	-1.39109	0.00371131	-1.09833	0.00867927	LOC110503777	uncharacterized protein LOC110503777 isoform X1	3.05911	0.000186882	2.13702	0.000261414
LOC110490026	mitogen-activated protein kinase kinase kinase 8-like	-1.75194	0.000148512	-1.56945	8.49709e-05	LOC110534030	calpain-5-like	4.15368	0.000902753	3.10926	0.00333454
LOC110537001	sorting nexin-18-like	-1.45063	0.00216879	-2.07477	1.08853e-07	LOC110487180	induced myeloid leukemia cell differentiation protein Mcl-1 homolog	2.45188	9.3615e-05	1.59367	0.00365251
LOC110498161	transcription cofactor vestigial-like protein 2	0.00160147	2.12695	0.00014726	2.21693	LOC110509706	rhotekin-like isoform X1	3.22534	0.00020047	2.65857	0.000943671
LOC110492226	matrix metalloproteinase-23-like isoform X1	-2.45383	7.71306e-06	-1.33957	0.00616121	LOC110506262	protein strawberry notch homolog 2-like	2.2765	0.00170405	1.57569	0.00210721
LOC110529344	zinc finger and BTB domain-containing protein 25-like isoform X1	-3.17796	1.73196e-05	-2.9253	4.14524e-07	txn	Thioredoxin	2.27449	3.19848e-06	2.12692	3.55354e-06
LOC110538036	microtubule-associated protein tau-like isoform X1	-1.74206	0.000329675	-1.6972	2.62967e-05	fbn2	LOW QUALITY PROTEIN: fibrillin-2	2.73651	2.53125e-06	2.95083	2.6956e-08
abcc2	canalicular multispecific organic anion transporter 1 isoform X1	-2.07336	6.24682e-06	-1.14759	0.00590172	LOC110506482	aryl hydrocarbon receptor nuclear translocator-like protein 1 isoform X1	5.70909	1.70279e-16	3.54336	2.31804e-05
LOC110538153	unnamed protein product	-1.68524	0.000413744	-1.15334	0.00684387	LOC110508783	cAMP-responsive element modulator-like isoform X1	2.57652	9.97168e-05	1.73435	0.00207009
setbp1	SET-binding protein	-1.45108	0.00167681	-1.28502	0.00125133	LOC100136612	hemopexin	2.98658	0.00101454	3.49604	0.00100436
LOC110488254	zinc finger protein 516-like	-3.07124	0.000561844	-2.13586	0.00298008	LOC110529274	proto-oncogene c-Fos-like	3.5966	2.57752e-07	1.85776	0.00905941
LOC110493636	zinc finger protein Aiolos-like	-1.58912	0.000526359	-1.28392	0.00129334	ddit4	DNA damage-inducible transcript 4 protein	4.29608	4.25002e-25	5.86907	2.54008e-14
LOC110486223	zinc finger protein 652-like	-1.69402	0.000213931	-1.5214	9.3216e-05	LOC110508918	angiopoietin-related protein 4-like	3.24676	2.26998e-05	5.54873	0.000257152
LOC110528814	tyrosine-protein phosphatase non-receptor type 4-like, partial	-1.99476	0.000274233	-1.44862	0.00318355	LOC110507920	glia-derived nexin-like	3.11368	7.8059e-09	3.45858	3.09948e-14
LOC110521433	unconventional myosin-Va-like	-2.11827	0.00369157	-1.72157	0.00565093	ddit4l	DNA damage-inducible transcript 4-like protein	5.24812	2.91628e-11	7.27837	3.31872e-08
LOC110494498	prickle-like protein 2	-2.94213	7.53948e-05	-3.03631	1.24396e-06	LOC110530023	cAMP-specific 3&apos;,5&apos;-cyclic phosphodiesterase 4B-like	3.67571	3.27817e-10	1.98298	0.000268962
LOC110503620	ribonuclease T2-like	-1.92866	0.0035259	-2.25798	3.41649e-05	aifm2	apoptosis-inducing factor 2 isoform X1	1.93481	2.88265e-06	2.12792	1.91209e-08
LOC110495974	A disintegrin and metalloproteinase with thrombospondin motifs 5-like	-5.14385	2.69289e-08	-2.38427	0.000375631	LOC110490615	tetraspanin-33-like	-1.5209	0.00470397	-1.64727	0.000291445
LOC110505304	zinc finger protein 292-like	-1.65486	0.00278692	-1.54643	0.0016693	LOC110526606	retinoblastoma-like protein 2 isoform X1	-1.53888	0.00118045	-1.72708	1.67714e-05
LOC110529337	kinesin-like protein KIF26A isoform X1	-4.83053	8.44036e-07	-2.29654	0.00147596	LOC110505733	ral GTPase-activating protein subunit alpha-1-like	-1.77062	9.77778e-05	-1.33505	0.000857159
LOC110533940	lysine-specific demethylase 6B-like	-2.51964	9.65859e-08	-1.95466	1.45782e-06	LOC110492291	immunoglobulin superfamily member 21-like	-3.54444	0.000740414	-2.19379	0.00518688
LOC110531988	fibulin-2-like	-1.46754	0.00185331	-1.15305	0.00498997	LOC110486237	protein phosphatase 1 regulatory subunit 1B-like	-2.45919	0.00547533	-1.64414	0.00947844
LOC110494085	calcium/calmodulin-dependent protein kinase type 1-like	-3.13401	5.43694e-07	-2.00969	0.0001266	LOC110524326	transducin-like enhancer protein 4	-1.95865	2.0661e-05	-1.59045	4.90298e-05
LOC110507164	zinc finger and BTB domain-containing protein 44-like isoform X1	-1.31819	0.0091738	-1.32864	0.00276799	LOC110524123	paralemmin-1-like isoform X1	-3.39591	0.00352614	-2.78616	0.000742553
enc1	ectoderm-neural cortex protein 1 isoform X1	-3.98365	0.0028841	-4.97559	3.20843e-07	LOC110530755	NACHT, LRR and PYD domains-containing protein 3-like	-1.36969	0.00365746	-1.50413	0.000109066
						LOC110520685	protein Jumonji-like	-2.98832	1.57746e-09	-1.88498	8.19474e-06
						LOC110496498	rho GTPase-activating protein 4-like	-1.70373	0.000286972	-1.14582	0.00643979
						LOC110508189	cyclin-Y-like	-2.40184	0.00186338	-2.19651	0.000631125
						LOC110486657	protein kinase C and casein kinase substrate in neurons protein 3-like	-1.97559	0.000168718	-1.41958	0.00226981
						LOC110520720	protein Jumonji-like	-4.13272	4.726e-08	-1.85545	0.00191526
						LOC110527991	heterochromatin protein 1-binding protein 3-like isoform X4	-1.36743	0.00404125	-1.24222	0.00207156
						LOC110527437	rho GTPase-activating protein 6-like isoform X1	-1.65254	0.000374059	-1.53569	0.000135363
						LOC110486963	unnamed protein product	-1.85027	0.0020921	-2.67068	7.79765e-11
						LOC110533833	rho GTPase-activating protein 20-like isoform X1	-2.1921	8.91578e-06	-2.43316	2.57229e-08
						LOC110503196	rho guanine nucleotide exchange factor 17-like	-1.5476	0.00930871	-1.76179	0.000693919
						baiap2l1	brain-specific angiogenesis inhibitor 1-associated protein 2-like protein 1 isoform X1	-3.79843	0.00608091	-2.48845	0.00424301
						LOC110500593	arf-GAP domain and FG repeat-containing protein 2-like isoform X1	-2.76577	0.00686224	-2.73846	0.000553974
						LOC110485189	transcription activator BRG1-like	-2.82501	3.58605e-06	-2.06766	6.92435e-05
						LOC110499248	unnamed protein product	-1.78016	0.00104917	-1.36666	0.00468814
						LOC110527781	RNA-binding protein 5-B-like	-1.48867	0.00196393	-1.34085	0.00115421
						LOC110529550	rho GTPase-activating protein 18-like isoform X1	-3.22855	0.00584763	-3.01949	0.00111376
