# Supplementary material for: Time-course transcriptome analyses of spleen in rainbow trout (Oncorhynchus mykiss) post-Flavobacterium psychrophilum infection
Source: Front Immunol. 2022 Aug 9;13:965099. doi: 10.3389/fimmu.2022.965099 (PMC9396386; doi:10.3389/fimmu.2022.965099)
Supplement: Supplementary file 9 [file Table_6.xlsx]

## Sheet: Sheet1
Primers used in this study
Gene	mRNA ID	Forward primer (5'-3')	Reverse primer (5'-3')	Reference
saa	NM_001124436.1	GACATGTGGCGTGCATATGGC	CCATTACTGATGACTGTTGCTG	Characterization of two key molecules of teleost innate immunity from rainbow trout (Oncorhynchus mykiss): MyD88 and SAA
c3	XM_021561577.2	CCTGACAACTCTCCAGCCATT	TTTGCAAAACCGTTGGCCC	this study
ccl19	XM_021602563.2	TGGAGCCATGTAGCAGCAAG	GCAGCTATCCGACATCCTCC	this study
casp8	XM_021597240.2	ACGCCACTTGTAACGAAACC	CCTTTGGAAATCCATCTCCTGT	this study
ifngr1	XM_021597240.2	TTCGTGGATTTGTATTTGAAAACGC	ATTTTCTGGAGGTGGAACCAGTGT	this study
tlr2	XM_036958362.1	GCCGGTACGAGTTGGACTTT	GTTTGGGAACGTCGTCCTTG	this study
il8	XM_021614893.2	CATCTACATGATACAAGGGAGAGGT	CCTTAGAGCAGTGTGAGCGA	this study
tnf10	NM_001124565.1	TGTCCTGGTCAGCTAGTGGT	GTGAGTATGCTGGTGTCCGT	this study
β-actin	NM_001124235.1	GATGGGCCAGAAAGACAGCTA	TCGTCCCAGTTGGTGACGAT	Characterization of two key molecules of teleost innate immunity from rainbow trout (Oncorhynchus mykiss): MyD88 and SAA
