# Supplementary material for: Time-course transcriptome analyses of spleen in rainbow trout (Oncorhynchus mykiss) post-Flavobacterium psychrophilum infection
Source: Front Immunol. 2022 Aug 9;13:965099. doi: 10.3389/fimmu.2022.965099 (PMC9396386; doi:10.3389/fimmu.2022.965099)
Supplement: Supplementary file 10 [file Table_7.xlsx]

## Sheet: Sheet1
Samples	Total Reads	Mapped Reads	Unique Mapped Reads	Multiple Map Reads
CK-1	44707546	37,655,865 (84.23%)	34,353,846 (76.84%)	3,302,019 (7.39%)
CK-2	49929682	41,914,004 (83.95%)	38,447,612 (77.00%)	3,466,392 (6.94%)
CK-3	42552118	36,067,588 (84.76%)	32,991,260 (77.53%)	3,076,328 (7.23%)
D3-1	41321108	35,212,935 (85.22%)	32,281,001 (78.12%)	2,931,934 (7.10%)
D3-2	42586606	36,963,179 (86.80%)	32,982,858 (77.45%)	3,980,321 (9.35%)
D3-3	39790796	34,639,289 (87.05%)	31,130,443 (78.24%)	3,508,846 (8.82%)
D7-1	43810344	37,515,320 (85.63%)	34,183,162 (78.03%)	3,332,158 (7.61%)
D7-2	43920912	37,688,513 (85.81%)	34,327,692 (78.16%)	3,360,821 (7.65%)
D7-3	42562484	36,166,606 (84.97%)	32,924,603 (77.36%)	3,242,003 (7.62%)
